# Supplementary material for: Factors associated with the job satisfaction of certified nurses and nurse specialists in cancer care in Japan: Analysis based on the Basic Plan to Promote Cancer Control Programs
Source: PLoS One. 2020 May 18;15(5):e0232336. doi: 10.1371/journal.pone.0232336 (PMC7233545; doi:10.1371/journal.pone.0232336)
Supplement: S1 Data — (XLSX) [file pone.0232336.s001.xlsx]

## Sheet: DateCNS20200421
ID	Clinicalnursingexperienceyears	YearsofexperienceafteracquiringCNSqualification	Presenceinthesamefacility･CNS	PresenceinthesamefacilityCNinpalliativecare	PresenceinthesamefacilityCNincancerpainmanagementnursing	PresenceinthesamefacilityCNincancerchemotherapynursing	PresenceinthesamefacilityCNinradiationtherapynursing	PresenceinthesamefacilityCNinbreastcancernursing	AffiliationPalliativecareteam	AffiliationCancerconsultationandsupportcenter	AffiliationChemotherapyclinic	AffiliationRadiotherapyroom	AffiliationOutpatientdepartment	AffiliationWarddepartment	Position	Roleineducatingothers	Launchedadepartmentorpatientgroup	Crossdepartmentalactivities	Informationexchangesorjointworkshopsetc.withotherfacilities	Highratingsfromseniorstaff	Appropriatestaffallocation	Typeofhospital	Bedcapacity	AdvertisementsforCNSsandCNs	Servicesysteminfourdepartments	Additionalmedicalservices	AdditionalmedicalservicesCancerpatientcounseling	AdditionalmedicalservicesOutpatientpalliativecaremanagement	AdditionalmedicalservicesCancerpainpalliationinstructions	RequirementsSecondopinion	RequirementsCollaborationteamandtheprimarycarephysician	RequirementsOperationofcancerregionalalliancespath	RequirementsTrainingoflocalhealthcareprofessional	RequirementsHospitalcancerregistry	EducationorsupportinobtainingCNSqualificationoftheassignedfacili	EducationorsupportinobtainingCNqualificationoftheassignedfacilit	Coordinationamonghealthcareprofessionals	Independentactivities	Availabilityofconferences	JobtypePharmacist	JobtypeMedicalsocialworker	JobtypeNutritionist	JobtypePhysicaltherapist	JobtypeOccupationaltherapist	JobtypeSpeechtherapist	JobtypeClinicalpsychologist	Jobsatisfaction
1001	20	1	1	1	1	1	0	0	0	0	0	0	0	0	3	2	0	1	2	1	2	1	3	1	0	1	1	1	1	1	1	1	1	0	2	2	2	1	1	0	0	0	0	0	0	0	2
1002	27	2	1	1	1	1	0	0	1	0	0	0	0	0	1	1	1	1	1	2	2	1	2	1	1	1	1	0	1	1	1	1	1	1	2	1	2	2	1	1	1	1	1	0	0	1	3
1003	25	3	1	1	0	1	1	0	0	0	0	0	0	1	2	1	1	1	1	1	2	2	2	1	1	1	1	1	1	1	0	1	1	1	3	2	1	1	1	1	1	1	1	1	1	1	2
1004	26	4	0	1	0	1	0	0	1	1	0	0	0	0	1	2	1	2	1	1	2	2	3	1	1	0	1	0	1	1	1	1	1	1	1	1	1	2	1	1	1	1	1	1	1	1	2
1005
1006	23	2	1	1	0	1	0	0	1	1	0	0	0	0	2	2	1	1	2	2	2	2	3	0	1	1	1	1	1	1	1	1	1	1	1	1	1	1	1	1	1	1	1	0	0	1	1
1007	30	5	0	1	0	1	0	1	0	1	0	0	1	0	3	2	1	1	2	1	2	2	3	1	1	0	1	0	1	1	0	0	0	0	3	3	1	2	0	1	1	0	0	0	0	0	3
1008	13	2	1	1	0	1	1	0	1	0	0	0	0	0	2	1	1	1	1	2	2	2	2	1	1	1	1	1	1	1	1	1	1	1	3	2	1	2	1	1	1	0	1	0	0	0	2
1009	15	2	0	1	1	1	0	0	0	0	0	0	0	0	2	2	1	1	1	2	3	2	3	1	1	1	0	0	0	1	0	1	1	1	3	3	2	2	1	1	1	1	0	0	1	1	3
1010	15	2	0	1	0	1	0	0	1	1	0	0	0	0	2	2	0	1	1	1	3	3	2	1	0	0	1	0	1	1	1	0	1	1	2	2	1	2	1	1	1	1	1	0	0	1	2
1011	24	3	1	1	0	1	0	0	0	0	0	0	1	1	1	1	0	1	2	2	3	4	2	1	0	0	0	0	1	1	0	0	0	1	1	2	1	2	1	1	1	1	0	1	0	0	2
1012	13	2	0	0	0	1	0	0	0	0	0	0	0	1	2	3	1	3	2	2	3	4	3	1	1	1	1	0	1	1	0	0	1	1	3	2	2	3	0	1	1	1	1	1	1	0	3
1013	20	2	1	1	1	1	1	1	0	0	0	0	1	0	2	2	0	3	2	2	3	1	3	1	0	0	0	0	1	1	0	1	0	1	3	1	2	3	1	1	1	1	1	0	0	1	3
1014	22	4	0	1	1	1	1	0	0	1	0	0	0	0	2	1	1	1	1	1	3	1	2	1	1	0	1	0	1	1	1	1	1	1	2	1	1	1	1	1	1	1	1	0	0	1	1
1015
1016	5	1	0	0	0	1	1	0	0	0	0	0	0	1	3	2	0	3	3	3	3	2	2	1	0	0	0	0	0	1	0	1	1	1	3	3	1	2	1	1	1	1	1	0	1	0	3
1017	16	1	1	1	1	0	0	0	1	0	0	0	0	0	3	2	0	1	1	1	2	2	3	0	0	0	1	0	1	1	0	0	1	1	2	2	1	2	1	1	1	1	1	1	0	1	2
1018
1019	13	3	0	1	0	1	0	0	0	0	0	0	0	1	3	1	0	3	1	3	1	4	3	1	0	1	1	1	1	1	0	0	0	1	3	1	2	3	1	1	1	1	1	0	0	1	3
1020	8	1	1	1	1	1	1	1	0	0	0	0	0	1	3	2	1	3	2	2	2	1	2	1	1	1	1	1	1	1	0	0	1	0	3	2	1	2	1	1	1	1	1	0	0	1	3
1021	14	5	1	0	0	0	0	0	0	0	1	0	0	0	3	2	1	2	2	2	2	1	2	0	1	1	1	1	1	1	0	1	1	0	2	2	2	2	1	1	1	1	0	0	0	0	1
1022	16	4	1	1	1	1	1	1	0	0	1	0	0	0	2	1	1	2	3	1	2	1	2	1	1	1	1	1	1	1	1	0	1	1	3	1	1	1	1	1	1	1	1	0	0	1	2
1023
1024	20	3	1	1	1	1	1	1	0	0	0	0	0	0	2	1	1	1	2	1	3	1	2	1	1	1	1	1	1	1	1	1	1	1	3	2	1	2	1	1	1	1	0	0	0	1	2
1025	12	2	1	1	1	1	1	1	0	0	0	0	0	0	2	2	1	2	2	2	2	1	3	1	1	1	1	0	0	1	1	1	1	1	3	1	2	2	1	1	1	1	0	0	0	1	2
1026	12	1	1	1	0	1	0	1	0	0	0	0	0	1	3	3	1	2	2	2	3	1	3	1	1	1	1	1	1	1	1	0	1	1	1	1	1	2	1	1	1	1	1	0	0	1	2
1027	28	4	1	1	1	1	0	1	0	0	0	0	0	0	2	1	0	2	2	2	2	1	2	1	0	0	1	0	1	1	0	1	1	1	2	2	1	2	1	1	1	1	1	0	0	0	2
1028	22	3	1	1	0	1	0	0	0	1	0	0	0	0	2	1	1	1	2	1	2	1	3	1	1	1	1	1	1	1	0	1	1	1	2	2	1	1	1	1	1	0	0	0	0	0	1
1029	17	6	1	1	1	1	1	1	0	1	0	0	0	0	2	1	1	1	1	1	1	1	3	1	1	0	1	0	1	1	1	1	1	1	1	1	2	2	1	1	1	1	1	1	1	1	2
1030	10	4	1	1	0	1	0	1	1	0	0	0	0	0	2	2	1	1	2	2	3	1	3	1	1	1	1	0	1	1	0	0	0	1	2	2	2	2	1	1	1	0	0	0	0	1	2
1031
1032	23	1	1	1	1	1	1	1	0	0	0	0	0	1	3	3	1	3	3	3	2	1	2	1	1	1	0	0	0	1	0	0	1	0	3	2	2	3	1	1	1	1	1	0	0	0	3
1033
1034	11	2	1	1	0	1	0	0	0	1	1	0	0	0	3	1	1	2	2	3	3	1	3	1	1	1	1	1	1	1	0	1	1	0	3	2	1	2	1	1	1	1	0	0	0	0	3
1035	22	5	1	1	1	0	1	1	0	0	0	0	0	1	3	2	1	3	3	2	3	1	3	0	1	1	0	0	1	1	1	0	1	0	3	3	2	3	1	1	1	1	1	1	1	1	3
1036
1037	18	2	1	1	1	1	1	1	0	1	0	0	0	0	3	2	1	3	3	1	2	1	2	1	1	1	0	0	0	1	1	0	1	0	1	1	2	2	1	0	1	0	0	0	0	0	1
1038	23	1	1	1	1	1	1	1	0	0	0	0	0	1	3	3	1	3	2	3	3	1	2	1	1	1	0	0	0	1	1	0	1	1	3	2	2	3	1	1	1	1	1	0	0	0	3
1039	19	3	1	1	1	1	0	1	1	0	0	0	1	0	2	2	1	2	1	2	3	1	2	1	1	0	1	0	0	1	0	1	1	1	1	1	2	2	1	1	1	1	1	0	0	0	3
1040	15	2	1	0	0	0	0	0	0	0	0	0	0	0	3	2	1	2	1	2	3	1	2	1	1	1	1	0	0	1	1	1	1	1	1	1	1	2	0	0	0	0	0	0	0	0	2
1041	18	5	1	0	0	0	0	0	0	0	0	0	0	1	2	2	1	2	2	1	3	1	3	1	1	0	0	1	1	1	1	0	1	1	1	1	1	2	1	1	1	1	0	0	1	0	2
1042	28	4	1	1	0	1	0	1	0	0	0	0	0	1	2	2	1	3	2	3	2	2	2	1	1	0	0	0	0	1	0	0	0	1	3	2	3	3	0	1	1	1	1	0	0	1	3
1043	24	1	1	1	0	0	0	1	0	0	1	0	0	0	2	1	1	3	1	2	1	2	3	1	1	0	1	0	0	1	0	1	1	1	2	1	2	2	1	1	1	0	0	0	0	1	3
1044	25	1	0	1	0	1	0	1	1	1	1	0	0	0	3	2	1	2	2	3	3	2	3	1	1	0	1	0	0	1	0	1	0	1	3	3	1	2	1	1	1	1	1	0	0	1	3
1045
1046	24	4	1	1	1	1	1	1	0	0	0	0	0	0	2	2	1	1	2	2	2	2	2	1	1	1	1	1	1	1	1	0	1	1	1	1	2	2	1	0	0	0	0	0	0	0	2
1047
1048	29	4	1	1	0	1	0	1	0	0	0	0	0	1	2	1	1	2	1	1	3	2	2	1	1	1	1	0	1	1	1	1	1	1	3	1	2	2	1	1	1	1	1	0	0	1	2
1049	27	8	0	1	1	1	0	0	0	1	0	0	0	0	2	1	1	1	2	2	3	2	3	1	1	1	0	1	1	1	1	1	1	1	2	1	1	2	1	1	1	1	1	1	1	1	2
1050
1051	24	9	1	0	0	1	0	1	0	0	0	1	0	0	2	2	1	2	2	2	3	2	3	1	1	1	1	0	1	1	0	0	0	1	1	2	2	2	1	0	0	0	0	0	0	0	2
1052
1053	20	2	1	1	1	1	0	0	1	0	1	0	1	0	2	1	1	2	1	2	2	2	3	1	1	1	1	1	1	1	1	1	1	1	3	3	1	2	1	1	1	0	1	0	0	1	2
1054	15	2	1	1	1	1	0	1	0	0	0	0	1	0	2	2	1	2	1	2	3	2	3	1	1	0	1	0	0	1	1	1	1	1	2	2	2	2	1	1	1	0	0	1	0	1	2
1055	18	3	1	1	1	1	0	0	0	0	0	0	0	1	2	2	0	3	2	3	3	2	3	1	0	0	1	0	1	1	1	0	0	1	3	2	2	3	1	1	1	1	1	1	1	1	3
1056	16	6	0	1	1	0	0	0	0	0	0	0	0	1	2	2	1	2	3	2	2	2	3	1	1	0	1	1	1	0	0	1	1	0	3	3	3	2	1	0	0	0	0	0	0	0	3
1057	12	1	0	1	0	1	0	0	0	1	0	0	0	0	3	2	1	2	3	2	3	2	3	1	1	1	1	0	1	1	1	1	1	1	3	2	2	2	1	1	1	1	1	0	0	1	2
1058
1059	20	2	0	1	0	1	1	0	0	0	1	0	0	0	3	2	1	2	2	3	1	2	2	0	1	1	1	0	0	1	0	0	0	1	3	3	2	2	0	1	1	1	0	0	0	0	3
1060	18	7	1	0	1	1	0	1	0	0	0	0	1	0	2	2	1	2	2	1	2	2	3	1	1	1	0	0	1	1	0	1	1	1	2	2	2	2	1	1	1	0	0	1	0	0	2
1061	13	2	1	0	0	1	0	1	0	0	0	0	1	0	2	2	1	3	2	1	1	2	3	1	1	1	0	1	1	1	0	1	1	1	2	2	1	2	1	1	1	0	0	0	0	0	2
1062
1063	16	4	1	1	0	1	0	1	0	0	0	0	0	1	2	2	1	3	1	2	2	2	2	1	1	1	0	0	0	1	0	1	1	1	3	2	2	3	1	1	1	1	1	0	0	1	3
1064	16	6	0	1	1	0	0	0	0	1	0	0	0	0	1	1	1	1	1	1	2	2	2	1	1	1	1	1	1	1	1	1	1	1	2	2	1	1	1	1	1	1	1	1	1	1	2
1065	13	3	1	1	1	1	0	0	0	1	0	0	0	0	2	2	1	2	2	2	3	2	3	1	1	1	1	1	1	1	0	1	1	1	2	2	1	1	1	1	1	0	1	1	0	1	2
1066	15	1	1	1	1	1	0	1	0	0	0	0	0	1	3	2	0	2	2	3	3	2	3	1	0	0	0	1	1	1	0	0	1	1	2	2	1	3	1	1	1	1	1	1	1	0	3
1067	15	5	1	1	1	1	1	0	1	0	0	0	0	0	3	1	1	1	1	2	3	2	3	1	1	1	1	0	0	1	1	0	1	1	3	2	1	2	1	1	1	0	0	0	0	1	2
1068	8	8	1	0	1	1	0	1	0	0	1	0	0	0	2	1	1	2	3	2	3	2	3	1	1	1	0	0	0	1	0	1	1	1	3	3	2	2	1	1	1	0	0	0	0	0	3
1069	16	1	1	0	1	1	0	0	0	0	0	0	0	1	3	2	0	3	2	3	3	2	3	1	0	0	0	0	0	1	0	0	1	0	3	2	1	2	1	1	1	1	1	1	1	1	3
1070	21	4	0	1	0	0	0	0	0	0	0	0	0	0	2	2	1	1	1	2	3	2	3	1	1	1	1	1	1	1	1	1	1	1	3	3	1	2	1	1	1	1	0	1	0	1	3
1071	9	1	0	0	0	1	0	1	0	0	0	0	0	1	2	2	0	2	1	2	3	2	2	1	0	0	0	1	1	1	0	0	1	1	2	2	2	2	1	1	1	1	1	1	0	0	3
1072	22	2	0	0	1	1	1	1	1	0	0	0	0	0	2	2	1	1	2	2	3	2	3	1	1	1	1	1	1	1	0	1	1	1	3	3	1	2	1	1	1	1	1	1	0	1	2
1073	14	4	1	1	1	1	0	0	0	0	0	0	0	1	3	2	1	3	1	2	3	2	2	1	1	1	1	0	0	1	0	0	1	1	2	2	2	3	1	1	1	1	1	1	0	0	3
1074
1075	25	3	0	1	1	1	0	1	0	0	0	0	1	0	2	1	1	3	3	3	3	3	2	1	1	0	1	0	1	1	0	1	1	0	3	3	2	2	1	1	1	1	1	0	0	1	3
1076	25	3	0	0	0	1	0	1	1	0	0	0	0	0	2	3	0	2	3	2	2	3	2	1	0	0	0	0	0	1	1	0	1	1	3	3	1	2	1	1	1	1	1	0	0	1	3
1077	26	4	1	1	1	1	0	1	0	1	0	0	0	0	2	2	1	2	1	3	3	3	2	1	1	1	1	0	1	1	0	1	1	1	3	3	1	2	1	1	1	1	1	0	0	1	3
1078	23	5	1	1	1	1	0	0	0	1	0	0	0	0	3	3	0	1	3	3	3	3	2	1	0	1	1	1	1	1	0	1	1	1	3	1	2	3	1	1	1	0	1	0	0	0	3
1079	23	6	0	1	0	1	0	0	1	0	1	0	0	0	2	2	0	1	2	2	3	3	2	1	0	0	1	0	1	1	1	1	1	1	3	1	1	1	1	1	1	1	1	1	0	0	1
1080	16	1	1	1	1	1	0	1	0	0	0	0	1	0	2	2	1	3	2	2	2	3	2	0	1	1	1	0	1	1	0	0	1	0	3	3	2	3	0	1	1	0	0	0	0	0	3
1081	15	3	1	1	1	1	0	0	1	0	0	0	0	1	2	2	1	2	3	2	3	4	2	1	1	0	1	0	1	1	0	0	0	1	2	2	1	2	1	1	1	1	1	1	1	1	2
1082	13	2	0	0	0	0	0	0	0	0	0	0	0	1	3	2	1	3	2	3	2	4	1	0	1	0	0	0	0	0	1	0	0	0	3	3	2	2	1	1	1	1	1	0	0	0	3
1083	17	6	0	1	0	0	0	0	0	1	0	0	0	0	2	2	0	1	1	1	3	4	2	1	0	0	1	0	1	0	0	0	0	0	3	2	1	1	1	1	1	1	1	1	0	0	1
1084	25	6	0	0	1	1	0	0	0	0	0	0	0	0	2	2	0	2	3	3	2	4	2	1	0	0	0	0	0	0	0	0	1	1	3	3	2	2	1	1	1	1	1	1	0	0	3
1085	15	1	0	1	0	0	0	0	0	0	0	0	0	0	4	2	0	3	3	2	2	5	1	0	0	0	0	0	0	0	0	0	1	0	2	2	1	2	1	1	1	0	1	1	1	0	3
1086	10	1	0	1	0	0	0	0	0	0	0	0	1	0	3	1	0	1	1	1	3	5	1	1	0	0	0	0	0	0	1	0	1	0	2	2	1	1	1	1	0	0	0	0	0	0	1
1087	13	1	1	1	1	1	1	1	0	0	0	0	0	0	3	3	1	2	3	3	3	5	2	1	1	1	1	0	0	1	1	0	1	1	2	1	3	3	1	0	0	0	0	0	0	0	3
1088	26	4	0	1	0	0	0	0	0	0	0	0	0	0	4	2	0	2	2	2	3	5	1	1	0	0	0	0	0	0	0	0	1	1	3	2	2	3	1	1	0	0	1	1	0	1	3
1089	12	1	0	1	0	1	0	0	1	0	0	0	0	0	3	2	1	1	1	2	3	1	3	1	1	0	0	0	0	1	0	1	1	0	3	2	2	3	1	1	0	1	1	1	0	0	3
1090	17	2	1	1	1	1	1	1	0	0	0	0	0	1	2	2	1	2	2	2	3	1	3	1	1	1	1	1	1	1	1	0	1	1	3	1	2	2	0	1	1	1	1	0	1	1	3
1091	26	9	1	1	1	1	1	1	0	1	0	0	0	0	2	2	1	1	3	2	3	1	3	1	1	1	1	1	1	1	0	1	1	0	2	2	2	1	1	1	1	1	1	1	1	1	2
1092	16	4	1	1	1	1	1	1	1	0	0	0	0	0	1	2	1	1	1	1	2	1	2	1	1	1	1	1	1	1	0	1	1	1	2	1	1	1	1	1	1	1	0	0	0	0	1
1093	18	4	0	0	0	1	0	0	1	0	0	0	0	0	2	2	1	1	1	2	3	1	3	0	1	0	0	0	0	1	0	1	1	1	2	2	1	2	1	1	1	1	1	0	0	0	3
1094	25	6	1	1	1	1	0	1	0	0	0	0	0	1	2	2	1	3	1	1	2	1	2	1	1	0	0	0	0	1	1	1	1	1	1	1	1	1	1	1	1	1	1	0	0	0	1
1095
1096	25	7	1	1	1	1	1	1	1	1	0	0	1	0	3	1	1	1	1	1	2	1	3	1	1	1	1	1	1	1	1	1	1	1	2	1	1	2	1	1	1	1	0	0	0	0	2
1097	22	5	1	1	1	1	1	1	0	0	0	0	0	1	3	2	1	3	3	3	3	1	2	1	1	1	1	1	1	1	0	0	1	1	3	2	2	3	1	1	0	0	0	0	0	0	3
1098	18	1	1	1	1	1	1	1	0	0	0	0	0	1	2	2	1	3	3	2	2	1	3	1	1	1	1	1	1	1	1	0	1	1	3	2	2	3	1	1	1	1	1	1	0	0	3
1099	23	1	0	1	0	1	0	0	1	0	0	0	1	0	2	1	1	1	1	1	3	1	3	1	1	1	1	0	1	1	1	1	1	1	3	1	1	1	1	1	1	1	1	1	1	1	3
1100	17	1	1	1	1	1	0	0	1	0	0	0	0	0	2	2	1	2	3	3	3	2	3	1	1	1	0	0	0	1	1	0	1	0	2	2	1	2	1	1	0	0	0	0	0	1	3
1101	18	2	1	1	0	1	1	0	0	0	0	0	0	1	3	2	1	2	2	2	3	2	3	1	1	1	1	0	1	1	1	1	1	1	2	2	2	2	1	1	1	1	1	1	1	1	2
1101	14	3	0	1	1	1	0	1	0	1	0	0	0	0	2	1	1	1	2	3	2	2	3	1	1	0	1	0	1	1	0	1	1	1	3	1	1	3	1	0	1	0	0	0	0	0	3
1102	16	5	0	1	1	0	1	0	1	0	1	0	0	0	2	1	1	2	2	2	3	2	3	1	1	0	1	0	0	1	1	1	1	1	2	2	1	2	1	1	1	1	0	0	0	1	2
1103	22	1	0	1	1	1	0	0	0	0	0	0	0	1	3	3	1	3	3	3	2	2	3	1	1	1	1	0	1	1	0	1	1	1	3	2	2	3	1	1	0	0	0	0	0	0	3
1104	22	1	0	1	0	1	0	1	1	0	0	0	0	0	3	2	0	1	3	2	3	2	3	1	0	0	1	0	1	1	0	0	0	0	3	3	1	2	1	1	0	1	0	0	0	1	3
1105
1106	9	2	0	1	0	1	0	0	1	1	1	0	0	0	3	2	0	2	2	3	1	2	2	1	0	0	1	0	1	1	0	0	1	0	3	3	2	2	1	1	1	1	1	0	0	0	3
1107	18	5	0	1	1	1	0	1	1	1	0	0	0	0	2	2	1	1	1	3	3	2	3	1	1	0	1	0	1	1	0	1	1	1	3	2	2	2	1	0	1	0	0	0	0	0	3
1108	14	6	1	1	0	1	0	0	1	0	0	0	0	0	2	2	1	1	2	1	3	2	3	1	1	1	0	1	0	1	0	1	1	1	2	2	1	2	1	1	1	0	1	0	0	0	2
1109	20	4	1	1	0	1	1	0	1	0	0	0	0	0	2	1	1	1	2	1	3	2	3	1	1	1	1	1	1	1	1	1	1	1	1	1	1	1	1	1	1	0	0	0	0	1	2
1110	20	2	1	1	0	1	1	0	0	0	0	0	0	1	3	2	1	3	2	3	2	2	3	1	1	1	1	0	0	1	1	1	1	1	1	1	2	2	1	1	1	1	1	1	0	1	2
1111	17	1	0	0	1	0	1	0	1	1	1	0	1	1	2	2	1	3	1	3	2	2	2	1	1	0	1	0	1	1	0	1	1	1	2	2	2	3	1	1	1	1	1	1	1	0	3
1112	28	2	0	0	1	1	1	0	1	0	0	0	0	0	2	2	1	2	1	2	3	2	3	1	1	0	1	0	1	1	1	1	1	1	3	2	2	2	1	1	1	1	1	1	0	1	3
1113	6	1	0	1	0	1	0	0	0	1	0	0	0	0	3	2	1	1	1	2	3	2	3	1	1	0	0	0	1	1	1	1	1	1	2	2	1	1	1	1	1	0	1	1	1	1	2
1114	14	1	0	0	0	0	0	0	1	1	1	0	1	0	3	2	1	1	1	2	2	3	2	1	1	0	1	1	1	1	1	1	1	1	3	3	1	2	1	1	1	1	1	1	1	1	3
1115	31	7	0	0	1	1	0	0	0	0	1	0	0	0	2	2	0	1	1	2	3	3	3	1	0	0	1	0	1	1	0	0	1	1	2	2	1	2	1	1	1	1	0	0	0	1	2
1116	21	4	1	1	1	1	0	1	0	0	0	0	0	0	2	2	0	1	2	2	1	3	3	0	0	0	1	0	1	1	0	1	1	1	3	1	1	1	1	1	1	1	1	1	0	1	2
1117	23	5	1	0	1	1	0	0	1	1	0	0	1	1	2	1	1	2	2	1	2	3	3	1	1	0	1	0	1	1	0	1	1	1	2	2	1	1	1	1	1	1	1	1	1	1	1
1118	9	4	1	0	1	1	0	0	1	1	1	0	1	0	3	2	0	2	2	2	3	4	3	1	0	0	1	1	1	1	0	1	1	1	2	1	1	2	1	1	1	0	0	0	0	0	2
1119	12	4	0	1	0	0	0	0	0	0	0	0	0	0	2	2	0	2	2	2	3	4	2	1	0	0	1	0	1	1	0	0	0	0	3	2	2	2	1	1	1	1	1	0	0	0	2
1120	27	7	0	0	0	0	0	0	0	0	0	0	0	0	3	1	0	1	1	2	2	4	2	1	0	0	1	0	1	0	1	0	1	1	2	2	1	2	1	1	1	1	1	1	0	0	3
1121	29	2	0	0	0	1	0	0	1	0	1	0	0	0	2	2	0	2	2	2	3	4	2	1	0	0	0	0	1	0	1	0	1	1	2	2	1	2	1	1	1	1	1	1	1	1	3
1122
1123
1124	13	1	0	0	0	0	0	0	1	0	0	0	0	1	3	2	0	3	1	3	3	4	2	1	0	0	0	0	0	1	0	0	0	0	3	3	2	3	1	1	1	1	1	1	1	0	3
1125	18	4	1	0	0	0	0	0	1	0	0	0	0	0	1	1	1	2	2	2	3	4	2	1	1	1	0	0	1	1	0	0	0	0	3	3	1	2	1	1	0	0	1	0	0	0	2
1126	21	5	1	1	1	1	0	1	1	0	0	0	0	0	2	2	1	1	1	1	3	5	2	1	1	0	1	0	1	1	1	0	1	1	1	1	1	3	1	1	0	0	0	0	0	0	1
1127	20	3	1	1	1	1	1	1	0	0	0	0	0	0	3	2	1	2	1	2	3	1	3	1	1	1	1	1	0	1	1	0	0	1	3	2	1	2	1	1	1	0	0	0	0	1	2
1128
1129
1130	31	9	1	1	1	1	1	1	1	1	0	0	0	0	2	1	1	2	3	2	2	1	3	1	1	1	1	1	1	1	0	1	1	1	2	2	1	2	1	1	1	1	1	1	0	0	2
1131	11	2	1	1	1	1	1	1	1	0	0	0	0	0	2	2	1	1	2	2	3	1	2	1	1	0	1	1	1	1	1	1	1	1	3	2	1	1	1	1	0	0	0	0	0	1	2
1132	14	2	1	1	1	1	1	0	1	0	0	0	0	0	3	2	1	1	1	2	3	1	3	1	1	1	1	1	1	1	1	1	1	1	2	2	1	2	1	1	1	1	1	1	1	1	3
1133	13	4	1	1	0	1	1	0	1	0	0	0	0	0	3	2	1	1	1	1	3	1	3	1	1	1	1	1	1	1	1	1	1	1	2	2	1	1	1	1	0	0	1	0	0	0	1
1134
1135	10	1	1	1	1	1	1	1	0	0	0	0	0	1	3	2	1	3	2	3	1	1	3	1	1	1	1	1	1	1	1	1	1	1	3	2	1	2	1	1	1	1	1	1	1	1	3
1136	11	1	1	1	1	1	1	0	0	0	0	0	0	1	3	3	1	2	2	3	3	1	3	1	1	1	0	1	1	1	0	1	1	1	3	3	2	3	0	1	1	1	1	1	1	1	3
1137	21	1	1	1	1	1	1	0	1	0	0	0	0	1	3	2	1	3	1	2	2	1	3	1	1	1	1	1	1	1	1	1	1	1	3	3	2	2	1	1	1	0	0	0	0	0	3
1138	17	1	1	1	1	1	0	0	0	1	0	0	0	0	2	2	1	2	2	2	2	2	3	1	1	1	1	1	1	1	1	1	1	1	2	2	1	2	1	1	1	0	1	0	0	1	3
1139	17	1	1	1	1	1	0	0	0	1	0	0	0	0	2	2	1	2	2	2	3	2	3	1	1	1	1	1	0	1	1	1	1	1	2	2	1	2	1	1	1	0	1	0	0	1	3
1140	10	5	1	1	1	1	1	0	1	0	0	0	0	0	2	1	1	1	2	1	2	2	3	1	1	1	0	0	1	1	1	1	1	1	1	1	2	1	1	1	0	0	0	0	0	0	2
1141	29	2	1	1	1	1	0	0	1	1	0	0	0	0	2	2	1	2	1	1	2	2	3	1	1	0	1	0	1	1	1	1	1	1	2	2	1	1	1	1	1	1	1	1	0	0	2
1142	25	8	1	1	1	1	1	1	0	1	0	0	0	0	2	2	1	1	2	2	3	2	3	0	1	1	1	1	1	1	1	1	1	1	3	2	2	2	1	1	1	1	1	0	0	1	2
1143	11	2	1	1	1	0	0	0	0	0	0	0	0	1	3	2	1	3	1	3	3	2	3	1	1	1	1	0	0	1	1	1	1	1	3	3	2	3	0	1	1	1	1	1	1	0	3
1144
1145
1146	23	3	0	0	0	0	0	0	1	0	0	0	0	0	1	2	1	1	2	1	2	2	2	1	1	0	0	1	1	1	1	1	1	1	1	1	1	1	1	1	1	1	1	1	0	1	1
1147
1148	12	2	0	1	1	1	0	1	1	1	1	1	1	1	3	2	1	1	3	1	2	2	2	1	1	0	1	0	1	1	0	1	1	1	2	2	1	2	1	1	1	1	1	1	1	0	2
1149	17	5	1	1	1	1	1	0	1	1	0	0	0	0	2	2	1	2	2	2	1	2	2	1	1	0	1	0	1	1	1	1	1	1	3	3	1	3	1	1	1	0	0	0	0	0	3
1150
1151	16	4	0	1	0	1	0	1	0	1	0	0	0	0	3	1	1	2	2	3	3	2	3	1	1	1	1	1	1	1	1	1	1	1	3	2	1	2	1	0	1	0	0	0	0	0	3
1152	16	4	0	1	1	1	0	0	0	1	0	0	0	0	2	1	1	1	2	1	2	2	3	1	1	1	1	1	1	1	1	1	1	1	3	2	1	3	1	1	1	1	1	1	0	1	2
1153
1154	21	1	0	1	0	1	1	0	1	0	0	0	0	0	2	1	0	1	2	2	3	2	3	1	0	0	0	0	0	1	0	1	1	1	2	1	1	2	1	1	1	1	1	1	0	1	2
1155	19	7	0	1	1	1	1	1	1	1	0	0	0	0	2	2	1	1	1	2	3	2	3	1	1	1	1	1	1	1	1	1	1	1	2	2	1	1	1	1	1	1	1	0	0	1	2
1156	22	1	0	1	1	1	1	1	1	0	0	0	0	0	3	2	1	1	1	2	3	2	3	1	1	1	1	1	1	1	1	1	0	1	3	1	2	1	1	1	0	1	0	0	0	0	2
1157	23	3	1	1	1	0	0	0	0	0	1	1	0	0	2	1	1	2	2	3	2	2	3	1	1	1	1	1	1	1	1	1	1	1	3	2	1	1	1	1	1	1	1	0	0	1	3
1158	19	3	0	1	0	1	0	0	1	0	0	0	0	0	2	1	1	2	2	3	2	2	2	1	1	0	1	0	1	1	1	1	1	1	3	3	1	2	1	1	1	1	0	0	1	1	3
1159	15	1	0	1	1	1	1	1	1	1	0	0	0	0	3	2	1	2	2	3	2	2	3	1	1	0	1	0	1	1	0	1	1	1	3	2	2	2	1	1	1	0	0	0	0	0	3
1160	12	2	0	0	1	1	0	1	1	0	0	0	0	0	2	1	1	1	1	2	2	2	3	1	1	1	0	1	1	1	0	1	1	0	2	2	1	2	1	1	1	0	0	0	0	0	2
1161	13	3	0	0	0	1	0	0	1	1	0	0	0	0	2	1	1	1	1	1	2	3	2	1	1	0	1	0	1	1	0	1	1	1	2	2	1	2	1	1	1	1	1	0	0	0	1
1162	14	2	0	1	1	1	0	0	1	1	1	0	0	0	2	1	1	1	2	2	3	3	3	1	1	1	0	0	1	1	1	1	1	0	3	1	1	1	1	1	1	1	1	1	1	0	2
1163
1164	21	9	0	0	0	1	1	0	1	0	0	0	0	0	2	1	0	2	2	2	3	3	2	1	0	0	0	0	0	1	0	0	0	1	3	2	1	2	1	1	1	1	1	1	1	1	3
1165	20	8	0	1	0	1	0	0	1	1	0	0	0	0	3	1	1	1	1	1	3	3	2	1	1	0	0	0	1	1	1	1	1	1	3	2	1	1	1	1	1	1	1	1	1	1	2
1166	29	4	0	0	1	0	0	0	1	0	0	0	0	0	2	1	0	1	2	1	2	3	2	1	0	0	1	0	0	1	1	0	1	1	2	1	1	1	1	1	1	1	1	0	0	0	1
1167	19	2	0	1	1	1	0	0	1	1	0	0	0	0	2	1	0	1	2	2	1	3	2	1	0	0	1	0	0	1	1	0	1	1	3	2	1	2	1	1	1	1	1	1	0	1	3
1168	16	5	1	1	0	1	0	0	1	0	0	0	0	1	3	2	0	1	2	2	3	3	2	1	0	0	0	0	1	0	0	1	1	1	2	2	2	2	1	1	1	1	1	1	1	0	2
1169
1170	13	2	0	0	0	1	0	0	0	0	0	0	0	1	3	2	0	2	1	2	2	4	1	1	0	0	0	0	0	1	0	0	1	1	3	3	2	3	1	1	1	1	1	1	1	0	3
1171	15	1	1	1	1	1	1	0	0	0	0	0	0	1	3	2	1	3	2	2	3	1	3	1	1	1	1	1	0	1	0	1	1	1	3	3	3	3	1	1	1	1	1	1	1	0	3
1172	11	2	1	1	1	1	1	1	0	0	0	0	0	0	2	2	1	1	3	2	2	1	2	1	1	1	1	1	1	1	1	1	1	1	1	1	2	2	1	1	1	1	1	1	1	1	2
1173	11	2	1	0	0	1	0	0	0	0	0	0	0	1	3	2	1	2	1	2	3	1	3	1	1	0	0	0	0	1	1	0	0	1	3	3	1	2	1	1	1	1	1	1	1	0	3
1174
1175	11	2	1	1	1	1	0	1	0	1	0	0	0	0	2	1	1	1	2	2	3	1	3	1	1	1	1	0	1	1	1	1	1	1	3	2	1	2	1	1	1	1	1	1	1	1	2
1176	17	1	1	1	1	1	0	1	0	0	0	0	0	1	2	2	1	3	2	2	3	1	3	1	1	1	1	0	1	1	1	1	1	1	3	2	2	2	1	1	1	1	1	1	0	1	3
1177	20	4	1	0	0	0	0	0	0	1	0	0	0	0	2	2	1	1	2	2	3	2	3	1	1	0	1	0	1	1	0	1	0	1	2	2	1	1	1	0	1	0	0	0	0	1	2
1178	11	2	0	1	1	1	1	0	0	1	0	0	0	0	3	2	1	1	1	2	3	2	3	1	1	1	0	0	0	1	1	0	1	1	2	2	1	2	1	1	1	1	0	0	0	1	2
1179	13	7	1	0	0	0	0	0	1	0	0	0	1	0	3	1	1	1	2	2	3	2	3	1	1	1	1	0	1	1	1	1	1	1	1	1	1	2	1	1	1	1	1	0	0	0	2
1180	26	1	1	1	0	1	0	0	0	0	0	0	0	0	1	3	0	3	2	2	2	2	3	1	0	0	0	0	1	1	0	0	0	1	2	2	2	3	1	1	1	1	1	1	1	1	3
1181	14	6	0	1	1	1	0	0	0	0	0	0	0	0	3	1	1	1	2	2	2	2	3	1	1	0	1	0	1	1	0	0	1	1	3	2	1	2	1	1	1	1	1	0	0	1	2
1182	13	2	0	1	1	1	0	0	0	0	0	0	0	1	3	3	0	3	2	3	3	2	3	1	0	0	0	0	0	1	0	1	1	0	3	2	2	3	1	1	0	1	1	1	1	1	3
1183
1184	24	1	0	1	0	0	0	0	0	1	0	0	0	0	2	2	1	2	2	2	3	2	3	1	1	1	1	1	1	1	1	1	1	1	3	3	2	2	1	1	1	1	0	0	0	1	3
1185	26	10	1	0	0	0	0	0	0	0	1	0	0	0	2	2	1	2	2	2	2	2	3	1	1	1	1	0	0	1	0	1	1	1	2	2	1	2	1	1	1	0	0	0	0	0	3
1186	24	5	1	1	0	1	0	0	1	0	0	0	0	1	2	2	1	2	3	2	3	2	2	1	1	0	1	1	1	1	0	1	1	1	3	3	1	2	1	1	1	1	1	1	0	1	3
1187	20	2	0	1	0	0	0	0	0	0	1	0	1	0	2	2	0	2	1	3	3	3	2	0	0	0	1	0	0	0	0	1	0	1	3	3	1	3	1	1	1	1	1	1	1	0	3
1188
1189
1190
1191	10	2	0	0	0	0	0	1	0	0	0	0	0	1	3	2	0	3	2	3	2	4	1	1	0	0	1	0	1	1	0	0	0	1	2	2	2	2	1	1	0	1	0	0	0	0	3
1192	20	7	1	1	1	0	0	0	0	0	0	0	0	0	1	2	1	1	1	1	3	5	1	1	1	0	0	0	0	0	0	0	1	0	2	2	1	1	1	0	1	0	0	1	0	1	1
1193	16	2	1	1	1	1	1	1	0	0	0	0	0	1	2	2	1	3	2	2	2	1	3	1	1	1	0	1	1	1	1	1	1	1	3	2	2	2	0	1	1	1	1	1	1	0	3
1194	10	1	1	1	1	1	1	1	0	0	0	0	0	1	2	1	1	3	2	2	3	1	3	1	1	1	0	0	0	1	0	1	1	0	2	2	2	3	1	1	0	1	1	1	1	0	3
1195	15	1	0	1	0	1	0	0	0	0	0	0	0	1	3	2	1	3	1	3	3	1	3	1	1	1	0	1	1	1	0	1	1	1	3	3	2	3	1	1	1	1	1	1	0	0	3
1196	21	2	0	1	0	1	0	0	0	0	0	0	1	0	2	1	1	1	1	2	3	1	3	1	1	1	0	0	0	1	1	1	1	1	2	2	2	2	1	1	1	1	1	1	1	1	2
1197	32	2	0	0	0	1	0	0	1	0	0	0	0	0	2	2	1	1	1	3	2	2	2	1	1	0	1	0	1	1	1	1	1	1	3	2	1	2	1	1	1	1	1	0	0	1	2
1198	24	5	1	1	0	1	0	0	1	1	0	0	0	0	2	1	1	1	2	2	3	2	3	1	1	0	1	0	1	1	1	1	1	1	3	2	1	1	1	1	1	1	1	1	1	0	2
1199	10	1	0	0	0	0	0	0	0	0	0	0	0	0	2	2	1	2	2	1	3	2	2	1	1	0	0	0	0	1	0	1	1	1	1	2	1	2	1	1	1	1	1	0	0	0	1
