# Supplementary material for: Factors associated with the job satisfaction of certified nurses and nurse specialists in cancer care in Japan: Analysis based on the Basic Plan to Promote Cancer Control Programs
Source: PLoS One. 2020 May 18;15(5):e0232336. doi: 10.1371/journal.pone.0232336 (PMC7233545; doi:10.1371/journal.pone.0232336)
Supplement: S2 Data — (XLSX) [file pone.0232336.s002.xlsx]

## Sheet: 統計表CN20200420-2
ID	Clinical nursing experience (years)	Years of experience after acquiring CNS qualification	Presence in the same facility･CNS	Presence in the same facility/CN in palliative care	Presence in the same facility/CN in cancer pain management nursing	Presence in the same facility/CN in cancer chemotherapy nursing	Presence in the same facility/CN in radiation therapy nursing	Presence in the same facility/CN in breast cancer nursing	Affiliation/Palliative care team	Affiliation/Cancer consultation and support center	Affiliation/Chemotherapy clinic	Affiliation/Radiotherapy room	Affiliation/Outpatient department	Affiliation/Ward department	Position	Role in educating others	Launched a department or patient group	Cross-departmental activities	Information exchanges or joint workshops etc. with other facilities	High ratings from senior staff	Appropriate staff allocation	Type of hospital	Bed capacity	Advertisements for CNSs and CNs	Service system in four departments	Additional medical services/	Additional medical services/Cancer patient counseling	Additional medical services/Outpatient palliative care management	Additional medical services/Cancer pain palliation instructions	Requirements/Second opinion	Requirements/Collaboration team and the primary care physician	Requirements/Operation of cancer regional alliances path	Requirements/Training of local healthcare professional	Requirements/Hospital cancer registry	Education or support in obtaining CNS qualification of the assigned facilities	Education or support in obtaining CN qualification of the assigned facilities	Coordination among healthcare professionals	Independent activities	Availability of conferences	Job type/Pharmacist	Job type/Medical social worker	Job type/Nutritionist	Job type/Physical therapist	Job type/Occupational therapist	Job type/Speech therapist	Job type/Clinical psychologist	Job satisfaction
2004	18	5	1	0	1	1	1	0	0	0	0	0	0	1	3	2	2	2	2	2	2	1	3	1	1	1	1	0	0	1	0	0	1	0	2	2	1	2	1	1	0	0	0	0	0	0	2
2006	14	2	0	1	1	1	0	0	0	1	0	0	0	0	3	3	2	1	1	2	2	2	3	1	1	1	1	0	0	1	1	0	1	0	2	1	2	2	0	1	1	1	1	0	0	1	2
2008	30	6	1	1	1	1	1	1	1	0	0	0	1	1	2	2	1	1	2	2	3	2	2	1	1	1	0	0	0	1	1	1	1	1	1	1	2	2	1	1	1	1	1	1	0	1	2
2013	13	3	1	1	0	1	0	0	1	0	0	0	0	0	2	2	2	1	2	2	2	2	2	1	0	0	0	1	1	1	1	0	1	0	2	2	1	2	1	1	1	1	1	1	0	1	2
2014	25	8	0	1	1	1	0	0	1	0	0	0	0	1	1	1	1	2	2	2	2	2	2	1	0	0	1	0	1	1	0	1	1	1	2	1	2	2	1	1	1	1	0	0	0	0	2
2015	13	6	0	1	0	1	0	0	1	0	0	0	0	0	3	2	1	1	1	3	1	2	3	1	1	0	1	0	1	1	1	0	1	1	3	2	1	1	1	1	1	0	1	0	0	1	2
2016	17	6	0	1	1	1	1	1	1	0	0	0	0	0	2	1	1	1	1	1	2	2	3	1	1	0	1	0	1	1	1	1	1	1	2	1	1	1	1	1	1	1	1	1	1	0	2
2017	27	7	1	1	0	1	1	0	1	0	0	0	0	0	1	2	1	1	1	2	1	2	2	1	1	1	1	1	1	1	1	1	1	1	1	1	2	2	1	1	1	1	1	1	1	1	2
2018	20	2	0	0	0	0	0	0	1	0	0	0	0	0	2	2	1	1	1	3	2	2	2	1	1	0	1	0	0	1	0	1	1	1	3	2	2	2	1	1	1	0	1	0	0	1	2
2019	31	8	0	1	1	0	0	0	1	1	0	0	1	0	2	1	1	1	1	1	2	2	3	1	0	0	0	0	1	1	1	0	1	1	2	2	1	1	1	1	1	1	0	1	0	1	1
2022	25	4	0	1	1	1	0	0	0	0	0	0	0	1	2	2	1	2	2	2	3	2	2	1	1	0	0	0	0	1	0	1	1	1	3	3	2	2	1	1	1	1	0	0	1	0	2
2024	17	6	0	1	0	1	0	0	1	0	0	0	0	0	3	2	1	2	1	3	2	2	3	1	1	0	1	0	1	1	1	0	1	1	3	2	1	1	1	1	1	0	1	0	0	1	2
2025	20	5	0	1	0	1	0	0	1	1	0	0	0	0	2	2	1	1	2	2	2	2	3	1	1	0	1	0	1	1	1	1	1	1	3	2	1	1	1	1	1	1	1	0	0	1	2
2027	13	7	1	1	0	1	0	0	0	0	0	0	1	1	2	2	1	2	1	1	3	2	3	1	1	1	0	1	1	1	1	1	1	1	1	1	1	1	1	1	1	1	1	0	0	1	2
2029	7	7	0	1	0	1	0	0	1	0	0	0	1	0	2	2	1	1	2	2	2	3	2	1	1	1	1	1	1	1	1	0	1	1	3	3	1	1	1	0	0	0	0	0	0	1	2
2034	15	6	0	0	0	1	0	0	1	0	0	0	1	0	2	2	1	1	1	2	3	3	2	0	0	0	1	0	1	1	0	0	0	1	3	3	1	2	1	1	1	0	0	0	0	0	2
2039	13	2	0	0	1	1	0	1	1	1	1	0	1	0	3	3	2	1	1	2	3	4	2	1	0	0	0	0	0	0	0	0	0	0	3	3	2	2	1	1	0	0	0	0	0	0	2
2043	18	5	1	1	0	0	0	0	0	0	0	0	0	1	2	2	2	3	3	2	3	4	2	1	0	1	0	0	1	1	0	0	0	0	2	2	1	2	1	1	1	1	1	1	0	0	2
2045	25	5	1	0	0	1	0	0	1	0	0	0	0	0	2	1	1	1	1	1	1	4	3	1	0	0	1	0	1	1	1	1	1	1	1	1	1	2	1	1	1	1	1	1	0	0	2
2049	30	5	0	1	0	0	0	0	0	0	0	0	1	0	1	2	1	1	1	2	3	4	1	1	0	0	0	0	0	0	0	1	1	0	2	2	2	2	0	1	1	1	1	0	0	0	2
2051	27	1	0	0	0	0	0	0	0	0	0	0	0	0	3	3	2	3	2	2	1	5	1	0	0	0	0	0	0	0	0	0	0	0	3	3	1	1	1	0	1	0	1	1	1	0	2
2052	17	5	0	0	0	0	0	0	1	0	0	1	1	0	2	2	1	2	2	2	2	5	1	0	0	1	0	0	1	1	0	0	1	0	2	2	2	2	1	1	1	1	0	0	0	0	2
2054	17	6	1	1	0	1	0	0	0	0	0	0	0	1	2	1	2	1	2	2	2	5	2	1	0	1	1	0	1	0	0	0	0	0	1	1	1	2	1	1	1	1	0	1	0	0	2
2056	13	5	0	1	0	1	1	1	1	0	0	0	0	0	2	1	1	1	1	1	1	1	3	1	1	1	1	1	1	1	1	1	1	1	1	1	1	1	1	1	1	1	1	1	0	1	1
2059	15	4	0	1	1	1	1	1	0	0	0	0	0	1	3	1	2	3	2	2	3	1	3	1	0	1	1	0	1	1	0	0	0	1	2	2	2	2	1	1	1	0	1	1	0	0	2
2061	26	13	1	1	1	1	1	1	0	0	0	0	1	0	2	1	1	1	1	2	3	1	3	1	1	1	0	1	1	1	1	1	1	1	2	1	1	2	1	1	1	1	1	1	0	1	2
2062	21	9	0	1	0	1	0	0	1	0	0	0	0	0	2	2	1	1	2	2	2	2	3	1	1	0	1	0	1	1	0	1	1	1	3	3	1	3	1	1	0	0	0	0	0	0	2
2065	15	2	0	1	0	1	0	1	1	0	0	0	1	0	3	2	2	1	2	2	1	2	2	1	1	1	1	0	1	1	1	0	1	1	2	2	1	2	1	1	1	1	1	1	0	1	2
2068	10	1	0	1	0	1	0	0	0	0	0	0	0	1	3	1	2	2	2	2	2	2	2	1	1	1	1	1	1	1	1	0	1	1	2	1	2	1	1	1	1	1	1	1	0	1	2
2072	30	8	0	1	0	1	0	0	1	0	0	0	0	0	2	1	1	1	2	1	2	2	2	1	1	1	1	1	1	1	1	1	1	1	2	2	1	1	1	1	1	1	1	1	0	1	2
2073	21	9	0	1	0	1	0	1	0	0	0	0	0	1	2	2	1	1	1	2	2	2	2	1	1	1	1	1	1	1	1	0	1	1	2	2	2	2	1	1	1	1	1	1	1	1	2
2074	6	1	1	1	1	1	0	1	1	0	0	0	0	0	2	2	2	2	1	2	2	2	3	1	1	0	1	0	1	1	0	1	0	1	3	2	2	2	1	1	1	1	1	0	0	1	2
2075	15	8	0	1	0	1	0	0	0	0	0	0	0	1	2	2	1	2	1	2	3	2	3	1	1	0	0	0	0	1	0	1	1	1	2	1	1	1	1	1	1	1	1	1	0	1	2
2077	28	9	0	0	1	1	0	0	0	0	0	0	0	1	1	1	1	1	1	1	2	2	2	1	1	0	1	0	1	1	1	0	1	1	2	2	2	2	1	1	1	1	1	1	1	1	2
2080	16	4	0	0	0	1	0	0	1	0	0	0	0	0	2	2	2	2	2	3	3	2	3	1	1	1	0	1	1	1	1	1	1	1	3	3	1	2	1	1	1	0	0	0	0	1	2
2081	14	5	1	1	1	0	0	0	1	0	0	0	0	1	3	2	1	1	2	2	3	2	3	1	1	0	1	0	1	0	1	1	1	1	2	2	2	1	1	1	1	1	1	0	0	1	2
2083	22	9	0	1	1	1	0	0	0	0	0	0	0	1	3	2	1	2	2	2	3	2	2	1	1	0	0	0	0	1	0	0	1	1	2	1	1	2	1	1	1	1	1	1	0	0	2
2086	23	2	0	1	0	1	0	0	1	1	1	0	1	1	2	2	1	2	1	1	2	3	1	1	0	0	1	0	1	1	1	0	1	1	2	2	2	3	1	1	0	1	0	0	0	0	2
2087	13	1	0	0	0	1	0	0	1	0	0	0	1	0	3	2	2	1	2	2	3	3	3	1	1	0	1	0	1	0	1	1	1	1	3	2	1	3	1	1	0	1	1	0	0	0	2
2088	8	2	0	0	0	1	0	0	1	0	0	0	0	0	2	1	1	1	2	1	2	4	2	1	1	0	1	0	1	1	0	0	0	1	3	3	1	1	1	1	1	1	0	0	0	0	1
2091	18	5	0	1	0	1	0	0	1	0	0	0	0	0	3	1	1	1	1	1	1	4	2	0	1	0	0	1	1	1	0	1	1	1	1	1	1	2	1	1	1	1	1	0	0	0	2
2092	14	0	0	0	1	1	0	1	0	0	0	0	0	1	2	2	2	2	1	1	3	4	2	1	0	0	0	0	0	0	0	0	1	0	3	1	2	2	1	1	1	1	1	1	0	1	2
2098	18	4	0	0	1	0	0	0	0	0	0	0	0	1	2	1	2	2	2	2	3	4	1	1	0	1	1	0	1	0	0	0	0	0	3	3	2	2	1	1	1	1	1	0	0	0	2
2102	21	6	0	0	0	0	0	0	0	0	0	0	0	0	2	2	1	1	2	2	3	5	1	1	0	0	1	0	0	1	1	0	1	0	3	2	1	1	1	0	0	0	0	0	0	0	2
2103	31	8	1	1	0	1	0	0	1	0	0	0	0	0	2	1	1	1	1	1	3	1	3	1	1	1	1	1	1	1	0	1	1	1	1	1	1	1	1	1	1	1	1	1	0	0	1
2104	19	3	1	1	1	1	1	1	0	0	0	0	0	1	2	2	2	2	2	2	2	1	3	1	1	1	1	0	1	1	1	1	1	1	1	1	2	2	1	1	1	1	1	1	1	1	2
2105	15	3	1	1	1	1	0	1	0	0	0	0	0	1	2	2	2	1	2	2	1	1	3	1	1	1	1	0	0	1	0	0	1	0	1	1	1	2	1	1	1	1	1	1	1	0	2
2106	18	3	1	1	1	1	1	1	0	0	0	0	0	1	2	1	2	2	2	2	2	1	3	1	1	1	1	1	1	1	1	1	1	1	1	1	1	2	1	1	1	1	1	1	1	0	2
2108	18	2	0	1	1	1	0	1	1	0	0	0	0	0	2	1	2	1	3	2	3	1	2	1	1	1	0	0	1	1	0	0	1	1	2	1	1	2	1	1	1	1	0	0	0	1	2
2109	13	5	1	1	1	1	1	1	0	0	0	0	0	1	2	2	1	2	2	1	2	1	3	1	1	0	0	0	0	1	1	1	1	1	2	1	2	2	1	1	1	1	0	0	0	1	2
2111	20	12	1	1	1	1	0	0	1	0	0	0	0	0	2	1	1	1	1	1	2	2	3	1	1	1	1	0	1	1	1	0	1	1	3	3	1	1	1	1	1	1	1	1	1	1	2
2115	17	10	1	1	1	1	1	1	0	0	0	0	0	1	2	1	1	2	3	2	2	2	3	1	1	1	1	0	1	1	0	0	1	1	2	2	1	2	1	1	1	1	1	1	1	1	2
2116	21	6	0	1	0	1	0	1	1	0	0	0	0	0	3	2	1	1	3	2	2	2	3	0	1	1	1	1	1	1	1	1	1	1	2	1	1	2	1	1	1	1	1	1	1	1	2
2118	18	3	1	0	1	1	0	1	0	0	0	0	0	1	2	2	2	2	1	2	3	2	3	1	1	1	0	0	1	1	0	0	1	0	2	1	2	2	1	1	1	0	0	0	0	0	2
2123	17	4	0	1	0	1	0	0	1	0	0	0	0	0	2	2	2	1	1	2	2	2	2	1	0	0	0	0	0	1	1	0	1	0	2	2	1	2	1	1	1	1	1	1	1	0	2
2125	19	3	1	1	1	1	1	1	1	0	0	0	0	1	2	2	2	2	1	1	3	2	3	1	1	1	1	0	1	1	1	0	1	1	1	2	1	2	1	1	1	1	1	1	1	1	2
2127	21	5	0	0	1	1	0	0	1	0	0	0	0	0	2	2	1	1	3	2	2	2	2	1	1	0	1	0	1	1	1	0	1	0	3	1	1	2	1	0	0	0	0	0	0	0	2
2134	10	3	1	1	0	1	0	1	1	0	0	0	0	0	3	2	2	2	3	3	3	2	3	1	1	1	1	0	1	1	1	0	1	1	3	3	2	2	1	1	1	0	0	0	0	1	2
2139	12	2	1	1	1	1	1	0	0	0	0	0	0	1	3	2	2	3	3	2	2	2	3	1	1	1	1	0	1	1	1	0	1	0	2	2	3	2	1	1	1	1	1	1	0	1	2
2140	10	12	1	1	0	0	0	0	1	0	0	0	0	0	2	1	1	1	1	3	1	2	2	1	1	0	1	0	0	1	0	1	1	1	2	2	1	1	1	1	1	0	0	0	0	1	1
2141	23	1	0	0	0	1	0	0	1	0	0	0	1	0	3	1	1	2	3	3	3	3	2	1	1	0	1	0	1	1	0	1	0	1	3	1	2	2	1	1	1	1	1	0	0	0	2
2143	27	13	1	1	0	1	0	1	0	0	0	0	0	0	2	2	1	1	2	1	3	2	3	1	1	1	1	1	1	1	1	1	1	1	3	3	1	1	1	1	1	1	0	0	0	0	2
2144	20	5	0	0	0	1	0	0	1	0	0	0	0	0	2	1	1	1	1	2	2	2	3	1	1	0	1	0	0	1	1	1	1	1	3	2	3	2	1	1	1	1	1	0	0	1	2
2145	20	7	0	1	1	1	1	0	0	0	0	0	1	0	2	1	2	1	1	2	3	2	2	1	1	0	1	0	1	1	0	0	1	1	1	1	1	2	1	1	1	1	1	0	0	1	2
2148	10	4	0	0	1	1	0	0	1	0	0	0	0	0	2	2	2	1	1	2	3	1	3	1	1	0	1	0	1	1	1	0	1	1	2	2	1	2	1	1	1	1	1	1	0	0	2
2149	17	9	1	1	1	1	0	0	0	0	0	0	0	1	3	2	2	3	2	2	1	2	3	1	1	1	1	1	1	1	0	0	1	1	3	2	2	2	1	1	1	1	1	1	1	1	2
2150	29	13	1	1	0	1	0	0	0	0	0	0	0	0	2	1	2	1	1	1	2	2	2	1	1	1	1	0	0	1	1	1	1	1	2	2	1	2	1	1	1	1	1	1	1	0	2
2151	16	10	1	1	1	1	1	1	0	1	0	0	0	0	3	2	1	1	2	1	3	2	3	1	0	1	1	1	1	1	1	1	1	1	2	2	1	1	1	1	1	1	1	1	1	1	1
2152	20	8	0	0	1	1	0	1	1	1	0	0	0	0	2	1	1	1	1	2	2	3	2	1	1	0	1	0	1	1	0	0	1	1	3	2	1	1	1	1	1	0	0	0	0	0	2
2153	20	7	0	0	1	0	0	0	1	0	0	0	0	1	2	2	1	2	1	1	2	3	2	1	0	0	1	0	1	1	0	1	1	0	3	2	1	2	1	1	1	1	1	1	1	0	2
2155	7	2	0	1	1	1	0	1	1	0	0	0	1	1	3	1	1	2	1	2	3	3	3	1	1	0	1	0	1	1	1	0	1	1	3	2	2	2	1	1	1	1	1	1	1	0	2
2158	25	5	0	0	0	1	0	0	0	0	0	0	0	1	2	2	1	2	1	2	2	3	2	1	1	0	1	0	0	1	1	0	1	1	2	2	1	1	1	1	1	1	1	1	1	1	2
2159	23	8	1	1	0	1	0	0	1	0	0	0	0	1	2	1	1	2	2	2	2	3	2	1	0	1	0	0	1	1	0	1	1	1	2	2	1	1	1	1	1	1	1	1	1	1	2
2160	22	11	1	1	1	1	0	0	1	1	0	0	0	0	2	3	1	1	2	2	1	3	2	1	0	1	1	1	1	1	1	0	0	1	2	2	1	1	1	1	1	1	0	0	0	0	2
2167	28	8	1	0	0	1	0	0	1	0	0	0	0	0	2	1	1	1	2	2	3	3	2	0	0	0	1	0	1	1	0	1	1	1	2	2	1	2	1	1	1	1	1	1	0	0	2
2169	13	5	0	0	0	1	0	0	1	0	0	0	0	1	2	2	2	1	1	2	2	3	2	1	0	0	1	1	0	1	1	1	0	1	3	2	2	2	1	1	1	1	1	0	0	1	2
2170	15	5	0	0	0	0	0	0	0	0	0	0	0	1	2	2	2	3	1	2	3	4	1	0	0	0	0	0	0	1	0	0	1	0	3	3	2	2	1	1	1	1	0	0	0	0	2
2172	22	2	0	0	0	0	0	0	0	0	0	0	0	1	2	2	2	2	2	2	3	4	1	1	0	0	1	0	0	0	1	0	1	1	3	2	2	2	1	1	1	1	1	1	1	0	2
2174	23	6	0	1	1	0	0	0	0	0	0	0	0	1	2	2	1	2	2	2	3	4	2	1	0	0	0	0	0	1	1	0	1	1	3	2	2	2	1	1	1	1	1	1	1	0	2
2176	21	2	0	0	0	0	0	0	0	1	0	0	0	0	1	2	1	2	1	2	3	4	1	0	0	0	0	0	0	1	0	1	0	0	3	3	1	2	1	1	1	0	1	0	0	1	2
2184	15	7	0	1	1	1	0	1	0	0	0	0	0	1	3	2	2	1	2	2	3	4	3	1	1	1	1	1	1	1	0	0	0	0	3	2	2	2	1	1	1	1	0	0	0	1	2
2185	22	6	0	0	0	1	0	1	1	0	0	0	0	0	2	2	1	1	1	1	1	4	2	1	0	0	1	0	1	0	0	0	1	0	1	1	1	2	1	0	0	0	0	0	0	0	2
2191	11	3	0	1	0	0	0	0	0	0	0	0	0	1	2	2	2	2	1	2	3	4	2	1	0	0	1	0	0	1	0	0	0	0	3	1	2	2	1	1	1	1	1	1	0	1	2
2197	9	3	0	1	0	0	0	0	1	0	0	0	0	0	3	2	2	3	2	2	3	4	1	1	0	0	0	0	0	0	1	0	0	0	2	1	3	2	1	1	1	1	1	1	0	0	2
2199	11	3	0	1	0	1	0	0	0	0	0	0	1	0	2	2	1	1	3	2	2	4	2	1	0	0	1	0	1	1	0	0	0	1	3	3	1	2	1	1	1	0	1	1	0	0	2
2205	13	4	0	1	0	0	0	0	1	0	0	0	1	0	2	1	1	1	2	2	3	4	2	1	0	0	1	0	1	0	0	0	0	0	3	3	1	2	1	1	1	1	1	1	0	0	2
2206	16	4	0	1	0	0	0	0	0	0	0	0	0	1	2	2	1	2	1	2	3	4	1	0	0	0	0	0	0	0	0	0	0	0	3	2	1	1	1	1	1	1	1	1	0	1	2
2207	17	2	0	0	0	0	0	0	1	0	0	0	0	1	2	2	2	2	1	3	3	4	2	0	1	0	1	0	1	1	0	0	1	1	3	3	2	3	1	1	1	1	1	1	0	1	2
2210	18	2	0	0	0	1	0	0	1	0	0	0	0	0	2	3	2	1	2	2	2	4	3	1	0	0	0	0	1	0	0	0	0	0	2	2	1	2	1	1	0	0	1	0	0	0	2
2211	21	10	0	0	0	0	0	0	1	0	0	0	0	0	3	2	1	2	2	2	2	4	2	1	0	1	1	1	1	1	1	1	1	0	2	1	1	1	1	1	0	0	0	0	0	0	2
2214	27	13	0	0	0	0	0	0	0	0	0	0	0	0	3	2	1	3	2	2	1	5	1	0	0	0	0	0	0	0	0	0	1	0	2	2	1	1	1	1	1	0	1	1	1	0	2
2215	27	5	0	0	0	0	0	0	0	0	0	0	0	0	4	3	2	2	1	2	3	5	1	0	0	0	0	0	0	0	0	0	0	0	3	3	2	3	1	0	0	0	1	0	0	0	2
2216	13	5	0	0	0	0	0	0	0	0	0	0	0	0	2	2	1	3	2	1	2	5	1	1	0	0	1	0	1	0	1	0	0	0	3	1	2	1	1	1	1	0	1	0	0	0	1
2219	18	10	0	1	0	0	0	0	0	0	0	0	0	0	3	2	1	2	2	2	1	5	1	0	0	0	0	0	0	0	0	0	0	0	2	1	2	1	1	0	0	0	1	1	0	0	2
2220	35	7	0	0	0	0	0	0	0	0	0	0	0	0	1	3	1	3	2	2	3	5	1	1	1	0	0	0	0	0	0	0	0	0	2	2	3	3	1	0	0	0	0	0	0	0	2
2221	21	5	0	0	0	0	0	0	1	0	0	0	0	0	3	3	2	3	2	1	3	5	1	0	0	0	0	0	0	0	0	0	0	0	3	3	3	3	1	0	0	0	0	0	0	0	2
2222	23	5	0	0	0	0	0	0	1	0	0	0	0	0	2	2	1	1	1	2	2	3	2	1	1	0	0	0	1	1	1	0	0	1	3	2	1	2	1	1	1	0	0	0	0	1	2
2225	30	5	1	1	1	1	0	0	1	0	0	0	0	1	2	1	1	2	1	1	1	1	3	1	1	1	1	1	1	1	1	0	1	1	2	1	1	2	1	1	1	1	1	1	1	1	2
2227	17	2	0	1	1	0	0	0	1	0	0	0	0	1	2	2	2	2	3	2	2	1	2	1	0	0	1	0	1	1	1	1	1	1	2	2	2	2	1	1	1	1	1	1	1	0	2
2232	18	11	1	0	1	1	1	0	1	0	0	0	1	1	2	1	1	1	1	2	2	2	2	1	1	0	1	1	1	1	1	1	1	1	2	2	1	2	1	1	1	1	1	1	0	1	2
2234	10	2	0	0	1	0	0	0	0	0	0	0	0	1	3	2	2	2	1	2	3	2	2	1	0	0	0	1	0	1	1	1	1	1	3	2	2	2	1	1	1	1	1	1	0	1	2
2236	14	3	0	0	1	1	0	0	1	0	0	0	0	0	3	2	1	1	2	2	2	2	2	1	1	0	0	0	1	1	0	0	1	1	3	2	1	2	1	1	1	1	1	0	0	1	2
2244	29	5	1	1	1	1	0	0	1	1	0	0	0	0	3	1	2	1	2	2	2	2	3	1	1	1	1	1	1	1	0	1	1	1	3	3	1	2	1	1	1	1	1	0	0	1	2
2249	17	5	1	0	0	1	0	0	1	0	0	0	0	0	2	1	1	2	2	2	3	2	3	1	0	1	1	1	1	1	1	1	1	1	2	2	1	2	1	1	1	1	1	0	0	1	2
2250	13	5	1	1	1	1	0	0	1	0	0	0	0	0	3	1	2	1	2	3	1	2	3	1	1	1	0	0	1	1	1	0	0	0	3	3	1	1	1	1	1	1	1	1	1	0	2
2253	17	2	0	0	0	1	1	0	1	0	0	0	0	1	3	2	1	1	2	2	2	2	2	1	1	0	1	0	1	1	1	1	1	1	2	2	1	2	1	1	1	1	1	1	0	0	2
2256	15	4	0	1	1	1	1	1	1	1	0	0	0	0	3	1	1	2	2	2	3	2	3	1	1	0	1	0	1	1	1	1	1	1	3	2	1	2	1	1	1	0	0	1	0	0	2
2260	20	6	1	1	0	0	0	1	1	0	0	0	0	1	2	1	1	3	2	2	1	3	2	1	0	1	1	0	1	0	0	0	0	0	2	2	1	2	1	1	1	1	1	1	1	1	2
2264	21	5	0	1	0	1	0	1	1	0	0	0	0	1	2	2	2	2	2	2	3	3	2	1	1	0	1	0	0	0	0	0	0	0	3	3	2	2	1	1	1	0	0	0	0	1	2
2265	46	9	0	1	0	1	0	0	1	0	0	0	0	0	3	2	1	1	1	2	2	3	3	1	1	0	1	0	1	1	1	1	1	1	2	2	1	1	1	1	1	1	1	1	0	0	2
2268	23	4	0	1	0	1	0	0	0	1	0	0	0	0	2	2	1	1	2	1	2	3	2	1	0	0	1	0	1	1	0	1	1	1	3	2	1	1	1	1	1	0	1	1	0	0	2
2269	30	7	1	0	0	1	0	0	1	0	0	0	1	1	3	2	1	2	2	3	1	3	2	1	0	0	0	0	1	1	1	0	1	1	3	3	2	2	1	1	1	1	1	1	1	0	2
2271	25	12	0	1	1	1	0	1	0	0	0	0	0	0	1	2	1	1	2	2	2	3	3	1	1	1	1	0	1	1	1	1	1	1	3	2	1	2	1	1	1	1	0	0	0	1	2
2272	15	5	0	0	0	0	0	0	1	0	0	0	0	0	2	2	1	2	2	2	2	3	2	1	0	0	1	0	1	1	0	1	1	1	2	2	1	2	1	1	1	1	1	1	1	0	2
2274	13	5	1	1	0	0	0	1	1	0	0	0	0	0	2	2	1	2	2	2	3	3	2	1	0	0	1	0	1	1	1	1	1	1	1	2	1	1	1	1	1	1	1	1	0	1	2
2276	25	5	0	0	1	1	0	0	1	0	1	0	1	0	3	2	2	2	2	2	1	4	1	1	0	0	1	0	1	0	0	1	1	0	3	1	2	1	1	1	1	0	1	0	0	0	2
2277	20	2	0	0	0	0	0	0	0	1	0	0	0	0	2	2	2	2	2	2	3	4	1	0	0	0	0	0	0	0	0	0	0	0	3	3	1	2	1	0	1	0	1	1	0	0	2
2278	9	1	0	0	0	0	0	0	1	0	0	0	0	0	3	3	2	3	2	2	2	4	1	0	0	0	0	0	0	1	0	0	0	0	3	2	2	2	1	1	1	1	1	1	0	1	2
2280	15	2	0	0	0	0	0	0	1	1	1	0	1	1	3	2	1	2	2	2	2	4	1	1	0	0	1	0	1	0	0	1	1	0	2	2	1	1	1	1	1	1	1	1	1	1	2
2283	13	2	0	1	0	1	0	0	0	0	0	0	0	1	3	1	2	2	3	2	2	4	2	1	1	0	0	0	1	1	0	0	0	0	2	2	1	2	0	1	1	1	1	0	1	1	2
2284	33	5	0	1	1	0	0	0	0	0	0	0	0	1	2	1	2	1	2	2	1	4	2	1	0	0	0	1	0	0	0	0	1	0	1	1	1	2	1	1	1	1	0	0	0	0	2
2286	20	5	0	0	0	0	0	0	1	0	0	0	0	0	3	1	1	1	1	1	1	4	1	1	0	0	1	0	0	1	0	0	1	0	3	2	1	1	1	1	1	1	1	1	0	0	1
2288	31	2	0	0	0	1	0	0	1	0	0	0	0	1	2	2	1	2	2	2	2	4	3	1	0	0	0	0	0	1	0	0	0	0	3	3	2	2	1	1	1	1	1	1	1	0	2
2289	15	6	0	1	0	0	0	0	1	0	0	0	0	0	2	2	1	2	1	1	1	4	1	0	0	0	1	0	1	1	0	0	0	0	3	3	2	2	1	1	1	1	1	1	1	0	2
2290	15	5	0	0	1	0	0	0	0	0	0	0	0	1	2	1	2	2	2	1	3	4	3	0	0	1	1	1	1	0	0	0	0	0	3	2	1	2	1	1	1	1	1	1	1	1	2
2291	21	1	0	1	0	0	0	0	1	0	0	0	0	1	2	2	2	1	3	1	1	4	2	1	0	0	0	0	0	0	1	0	0	1	1	1	1	1	1	1	1	1	0	1	0	1	1
2293	18	4	0	1	0	0	0	0	1	0	0	0	0	0	2	3	2	2	2	2	1	4	1	1	0	1	0	1	1	0	0	0	0	0	3	2	1	1	1	1	1	1	0	1	0	0	2
2297	30	4	0	1	0	0	0	0	0	0	0	0	0	0	3	1	2	3	3	2	2	5	1	1	0	0	0	0	0	0	0	0	0	0	3	3	2	2	1	0	0	0	1	0	0	0	2
2298	30	5	0	1	1	0	0	0	0	0	0	0	0	0	2	2	1	2	3	2	3	5	1	0	0	0	0	0	0	0	0	0	1	0	1	1	1	2	1	0	0	0	0	0	0	0	2
2299	25	8	0	0	0	0	0	0	0	0	0	0	0	0	3	3	1	3	2	1	1	5	1	1	0	0	0	0	0	0	1	0	0	0	2	2	2	2	1	1	0	0	1	1	1	0	2
2301	30	8	0	0	0	0	0	0	0	0	0	0	0	0	1	1	2	1	1	1	3	5	1	1	1	0	0	0	0	1	0	0	1	0	1	1	1	1	1	0	0	0	1	1	1	0	1
2303	20	5	0	1	0	1	0	0	1	0	0	0	0	0	2	2	2	1	1	2	3	1	2	1	1	1	1	0	0	1	0	0	1	1	2	1	1	2	1	1	1	1	1	1	0	0	2
2306	25	8	1	1	1	1	1	1	1	0	0	0	0	0	2	2	1	1	2	2	1	1	2	1	1	1	1	1	1	1	0	1	1	1	1	2	2	2	1	1	1	1	1	0	0	1	2
2309	16	6	1	1	1	1	1	0	1	0	0	0	0	0	3	2	2	2	2	2	2	1	3	1	1	1	1	0	1	1	0	1	0	1	2	2	2	2	0	1	1	1	1	1	0	0	2
2310	26	4	1	1	0	1	1	1	1	0	0	0	0	0	2	2	1	1	1	2	2	1	3	1	1	1	1	1	1	1	1	1	1	1	2	2	1	1	1	1	1	1	0	0	0	1	2
2311	22	5	1	1	1	1	1	0	1	0	0	0	0	0	3	2	2	1	1	2	2	1	3	1	1	1	1	0	1	1	1	1	1	1	3	3	1	2	1	1	1	1	1	1	0	0	2
2312	29	9	1	1	1	1	0	1	0	0	0	0	0	1	2	2	1	3	1	2	1	1	3	1	1	1	0	0	0	1	1	0	1	1	2	2	2	2	1	1	1	1	1	1	0	1	2
2314	10	1	0	1	1	1	0	0	0	0	0	0	0	1	3	2	2	2	3	3	3	2	2	1	0	1	1	0	0	0	0	0	1	1	2	3	2	2	1	1	0	1	0	0	0	0	2
2315	12	1	0	1	0	1	0	0	1	0	0	0	0	0	3	1	2	1	2	2	2	2	2	1	1	0	1	0	1	1	1	0	1	1	3	1	1	2	1	1	1	1	1	1	0	0	2
2317	23	9	0	1	0	1	1	0	0	0	0	0	0	1	2	1	1	1	1	2	3	2	2	1	1	0	1	1	1	1	0	1	1	1	3	2	1	2	1	1	1	1	1	0	0	1	2
2319	28	2	0	1	1	1	1	1	0	0	1	0	0	0	2	1	1	2	1	2	3	2	3	1	1	1	1	1	1	1	1	1	1	1	3	3	1	2	1	1	1	1	1	1	1	0	2
2320	7	7	0	1	0	1	1	1	1	0	0	0	0	0	3	2	1	1	2	2	1	2	2	1	1	1	1	1	1	1	1	0	1	1	1	1	2	1	1	1	0	0	0	0	0	0	1
2322	23	5	0	1	1	1	0	0	1	0	0	1	0	0	2	2	1	2	1	2	2	2	3	1	1	0	1	0	1	1	1	0	1	1	2	1	1	2	1	1	1	0	0	0	0	1	2
2327	14	3	1	0	0	1	0	0	0	1	0	0	0	0	2	1	1	1	2	2	2	2	2	1	1	0	1	0	1	1	0	1	1	1	3	2	1	2	1	0	1	0	0	0	0	1	2
2330	14	1	0	0	1	1	0	1	0	0	0	0	0	1	2	2	2	2	1	2	2	2	3	1	0	0	1	0	0	1	1	1	1	1	3	2	1	2	1	1	1	1	1	1	0	1	2
2333	14	4	0	1	1	1	0	0	1	0	0	0	1	0	3	2	2	1	1	2	1	2	3	1	0	0	0	0	1	1	1	1	1	1	2	2	1	1	1	1	1	1	1	0	0	1	1
2338	9	4	0	1	1	1	1	1	0	0	1	0	0	0	2	1	2	1	1	2	3	2	3	1	1	1	1	1	1	1	0	1	1	1	3	2	1	2	1	1	1	1	1	1	1	1	2
2340	28	9	0	0	0	1	0	0	1	0	0	0	0	1	2	1	1	1	1	1	2	2	3	1	1	0	0	0	0	1	0	0	1	1	2	2	1	1	1	1	1	1	1	1	0	0	2
2341	17	3	1	1	1	1	0	0	0	0	0	0	0	0	2	2	1	2	2	2	2	2	3	1	1	1	0	0	0	1	0	1	1	1	1	1	2	2	1	1	1	1	0	1	0	1	2
2343	17	9	1	0	0	1	0	1	1	0	0	0	0	0	2	1	1	1	1	2	3	2	2	1	1	0	1	0	1	1	1	1	1	1	3	3	1	2	1	1	1	1	1	1	0	1	2
2344	28	9	1	1	1	1	1	0	0	1	0	0	0	0	3	1	1	1	1	1	3	2	3	1	1	1	1	0	1	1	1	1	1	1	2	2	1	2	1	1	1	1	1	0	0	1	2
2345	20	6	0	1	0	1	0	0	1	0	0	0	0	0	2	1	1	1	2	2	2	2	2	1	1	0	1	0	1	1	1	1	1	1	3	2	2	2	1	1	1	1	1	1	1	0	2
2346	29	11	1	1	0	0	0	0	0	0	0	0	0	0	2	1	2	2	1	2	2	2	2	1	0	0	1	0	1	1	0	1	1	1	2	2	1	1	1	1	1	1	1	1	1	1	2
2349	15	5	1	1	1	1	0	0	1	0	0	0	0	1	3	2	2	2	1	3	3	2	3	1	1	0	1	0	1	1	1	1	1	1	3	3	1	2	1	1	0	1	1	1	0	1	2
2352	11	1	0	0	0	1	0	0	0	0	0	0	0	1	3	2	1	2	3	2	3	3	2	1	0	0	1	0	1	1	0	1	1	1	3	2	2	2	1	1	1	1	1	0	0	0	2
2354	18	3	1	1	0	1	0	0	1	0	0	0	0	1	2	2	2	2	2	2	3	3	2	1	1	0	1	0	1	1	1	0	0	0	1	1	1	2	1	1	1	1	1	1	1	1	2
2360	32	8	0	0	0	0	0	0	0	0	0	0	0	1	2	3	2	2	1	2	1	4	1	1	0	1	1	0	1	0	0	0	0	0	2	2	1	2	1	1	1	1	1	1	0	0	2
2363	29	8	1	1	0	0	0	0	0	0	0	0	0	1	3	2	2	2	2	2	2	4	1	0	0	1	1	1	1	1	0	0	1	1	3	3	2	2	1	1	1	1	1	1	1	0	2
2364	10	5	0	0	0	1	0	0	0	0	0	0	0	1	2	1	2	1	2	1	3	4	1	0	0	0	1	0	1	1	0	0	0	1	1	1	1	1	1	1	1	1	1	0	0	0	2
2373	10	5	0	0	0	0	0	0	0	0	0	0	1	0	2	3	2	3	1	1	3	4	1	0	0	0	0	0	0	0	0	0	0	0	3	3	3	2	1	1	0	0	0	0	0	0	2
2379	24	7	0	0	0	0	0	0	0	0	0	0	1	1	3	2	2	2	1	3	3	4	1	0	0	0	0	0	0	0	0	1	0	1	3	3	2	2	1	1	0	1	1	0	0	0	2
2380	20	6	0	0	0	0	0	0	1	0	0	0	1	0	2	3	1	1	1	2	3	4	1	1	0	0	1	0	1	0	0	0	0	0	3	3	1	3	1	1	1	1	0	0	0	0	1
2382	30	2	0	0	0	0	0	0	0	0	1	0	0	0	2	2	2	2	1	2	3	4	1	0	0	0	0	0	1	0	0	0	0	0	2	2	1	2	1	1	0	1	1	0	0	0	2
2383	21	4	0	0	0	0	0	0	1	0	0	0	1	1	2	2	1	1	1	2	1	4	1	0	0	0	1	0	1	1	0	0	1	0	3	3	1	2	1	1	1	1	1	1	1	0	2
2386	21	4	0	0	0	0	0	0	0	0	0	0	0	0	3	2	2	2	2	2	2	5	1	0	1	0	0	0	0	0	0	0	0	0	3	2	1	2	1	1	1	0	1	1	0	0	2
2387	15	5	0	1	0	0	0	0	0	0	0	0	0	0	3	3	2	2	2	2	2	5	1	1	0	0	0	0	0	0	0	0	0	0	2	2	1	1	1	0	0	0	1	0	0	0	2
2389	16	4	1	1	0	1	0	0	1	0	0	0	0	0	3	2	2	3	3	2	3	1	3	1	1	0	0	0	1	1	1	1	1	1	2	2	1	2	1	1	1	1	1	1	0	1	2
2391	14	5	1	0	1	1	0	0	1	1	0	0	0	0	2	2	2	2	2	2	3	1	3	1	1	0	0	0	0	1	0	1	1	1	2	2	1	2	1	1	1	1	0	0	0	0	2
2392	10	14	0	0	0	0	0	0	1	0	0	0	0	0	3	2	1	1	1	3	3	1	3	1	1	0	1	0	1	1	1	1	1	1	3	1	1	1	1	1	1	1	1	1	0	1	2
2393	37	12	1	1	0	1	0	0	1	0	0	0	0	0	2	2	1	1	1	3	3	1	3	1	1	1	1	0	0	1	0	1	1	1	2	3	1	1	1	1	1	1	0	0	0	0	2
2394	18	5	0	1	0	1	0	0	1	1	0	0	0	0	3	2	1	2	2	3	3	2	2	1	1	0	1	0	1	1	1	1	1	1	3	2	1	3	1	1	1	1	0	1	1	0	2
2396	25	9	0	1	0	1	0	0	1	0	0	0	0	0	3	1	1	1	1	1	2	2	2	1	1	0	0	0	0	1	1	1	1	1	1	1	1	1	1	1	1	1	1	1	1	0	1
2397	22	5	0	1	0	0	1	1	1	0	0	0	0	0	2	2	1	1	1	1	1	2	1	1	1	1	1	1	1	1	1	0	1	1	1	1	1	1	1	1	1	1	1	0	0	1	1
2398	24	3	0	1	0	0	0	0	0	0	0	1	1	0	3	2	2	2	1	2	3	2	2	0	1	0	1	0	1	1	1	1	1	1	3	3	2	2	1	1	1	1	1	0	0	0	2
2403	11	2	0	0	1	1	0	0	1	0	0	0	1	0	3	1	1	1	1	1	2	2	1	0	1	0	1	0	1	1	1	1	1	1	3	1	1	2	1	1	1	1	1	1	0	1	1
2408	26	5	0	0	0	1	0	0	1	1	0	1	1	1	2	2	1	1	2	2	3	2	3	1	1	0	1	0	1	1	0	0	1	1	2	2	1	3	1	1	1	1	0	1	0	0	2
2411	25	13	1	0	1	1	0	1	1	0	0	0	0	0	2	2	1	1	1	1	2	2	2	1	1	0	1	0	1	1	0	1	1	1	1	1	2	1	1	1	1	1	0	0	0	0	2
2412	30	8	0	1	0	1	1	1	1	0	0	0	0	0	2	2	1	1	1	2	3	2	2	1	1	1	1	1	1	1	1	1	1	1	3	1	1	1	1	1	1	1	1	1	0	1	1
2414	20	4	0	0	1	1	0	1	1	0	0	0	0	0	2	2	2	1	3	1	3	2	3	1	1	0	0	0	1	1	1	1	1	1	3	2	1	1	1	1	0	1	1	0	0	0	2
2415	8	2	0	1	0	1	0	0	1	0	0	0	0	0	3	2	1	1	2	2	1	2	2	1	1	0	1	0	1	1	1	1	1	1	3	2	1	1	1	1	1	1	1	1	0	0	2
2418	8	4	1	1	0	1	0	1	1	0	0	0	0	0	3	1	2	2	3	3	2	2	3	1	0	0	0	0	0	1	1	0	1	1	3	3	1	2	1	1	1	1	1	1	0	1	2
2419	28	2	0	0	0	1	0	0	1	0	0	0	0	0	2	1	1	1	1	1	1	2	2	1	0	0	1	0	0	1	1	1	1	1	2	2	1	3	1	1	1	1	1	0	0	0	2
2420	17	3	1	1	0	1	1	0	1	0	0	0	0	1	3	2	1	2	2	2	3	3	2	1	0	0	1	0	1	1	0	0	1	0	3	3	2	2	1	1	1	1	1	0	1	1	1
2422	12	1	0	1	0	0	0	0	0	0	0	0	0	1	2	1	1	2	1	1	3	4	2	1	0	0	0	0	1	1	0	0	1	0	3	2	1	2	1	1	1	1	1	1	1	1	2
2436	13	2	0	0	0	0	0	0	0	0	0	0	0	1	3	3	2	3	3	2	3	4	1	1	0	1	0	0	1	1	0	0	0	1	3	3	2	2	0	1	1	1	0	0	0	1	2
2442	12	3	0	0	0	0	0	0	1	0	0	0	1	0	3	1	2	2	2	2	3	4	2	0	0	0	0	0	0	1	0	0	1	0	2	2	1	2	1	1	1	1	0	0	0	1	2
2449	30	3	0	1	0	1	0	0	1	1	0	0	0	0	2	2	2	3	2	2	2	4	2	1	0	0	1	0	0	0	0	0	1	1	2	2	1	1	1	1	1	1	1	0	0	1	2
2453	18	5	1	0	0	0	0	0	0	0	0	0	0	1	2	1	1	1	1	1	2	4	1	0	0	0	1	0	1	1	1	1	1	0	1	1	1	1	1	1	1	1	1	1	0	1	1
2456	33	3	0	1	0	0	0	0	0	0	0	0	0	1	2	1	1	1	1	1	2	4	1	0	0	0	0	0	0	1	1	0	1	1	3	2	1	1	1	1	1	1	1	1	1	1	1
2457	16	5	0	0	0	0	0	0	0	0	0	0	0	0	3	2	2	3	2	2	2	5	1	1	0	0	1	0	1	1	1	0	1	0	3	3	1	1	1	0	0	0	0	0	0	0	1
2459	12	3	0	0	0	0	0	0	0	0	0	0	0	0	2	2	2	2	2	1	2	5	1	0	0	0	0	0	0	1	1	0	1	0	2	2	1	2	1	0	1	1	0	0	0	0	2
2461	11	4	0	0	0	0	0	0	0	0	0	0	1	0	3	2	2	2	3	2	2	4	1	1	0	0	1	0	1	1	0	0	0	0	3	2	2	2	1	0	0	0	0	0	0	0	2
2462	12	5	1	1	0	1	0	1	1	0	0	0	0	0	3	1	2	1	2	1	3	1	3	1	1	1	0	1	1	1	0	0	1	0	3	3	1	1	1	1	0	0	0	0	0	0	2
2464	29	5	0	0	0	0	0	0	1	1	0	0	1	0	2	2	2	2	2	2	2	4	1	1	0	0	0	1	1	0	0	0	1	0	3	2	2	2	1	1	1	1	1	1	0	1	2
3001	16	9	1	1	1	1	0	0	1	0	0	0	0	0	2	1	2	1	2	3	3	2	3	1	1	1	0	0	0	1	0	0	1	1	2	2	1	2	1	1	1	1	1	0	0	1	2
3004	12	4	0	1	0	1	0	0	0	0	0	0	0	1	3	2	2	3	3	2	2	2	2	1	0	1	1	0	1	1	0	0	1	1	3	2	3	2	1	1	1	1	0	0	0	0	2
3006	27	5	0	1	0	1	1	1	1	1	0	0	0	0	2	1	1	1	1	2	3	2	3	1	1	0	1	0	1	1	1	1	1	1	3	2	1	2	1	1	1	1	1	1	1	0	2
3008	26	12	0	1	0	1	0	0	0	1	0	0	0	0	2	2	1	2	2	2	3	3	2	0	1	0	0	0	1	1	0	0	1	1	3	2	2	2	0	0	1	0	0	0	0	0	2
3009	23	13	1	1	0	1	1	0	1	0	0	0	0	0	2	1	1	1	2	2	1	3	3	1	1	1	1	1	1	1	1	1	1	1	2	1	1	1	1	1	1	1	1	1	1	0	1
3015	17	3	0	1	0	1	0	0	1	0	1	0	1	0	2	2	2	1	2	3	2	4	2	1	0	0	1	1	1	1	0	0	0	1	2	2	2	2	1	1	1	1	1	0	1	0	2
3017	25	8	0	1	0	1	0	1	0	0	0	0	1	0	2	2	1	1	1	2	3	4	2	1	0	0	1	1	0	1	0	0	1	1	3	3	2	2	1	1	1	1	1	1	0	1	2
3019	30	4	0	1	0	0	0	0	1	0	0	0	0	1	2	3	2	2	2	1	3	4	2	0	0	0	0	0	1	0	0	0	0	0	3	3	1	1	1	1	0	0	0	0	0	0	1
3023	21	9	0	1	1	1	1	1	1	0	0	0	1	0	3	1	1	1	2	2	3	1	3	1	1	1	0	1	0	1	1	0	1	1	2	2	1	2	1	1	1	1	0	1	0	0	2
3024	25	10	1	1	0	1	0	0	1	0	0	0	0	1	2	1	1	1	1	1	3	1	2	0	1	1	1	0	0	1	1	1	1	1	3	3	2	2	1	1	1	1	0	0	0	1	2
3026	14	5	1	1	0	1	1	1	1	0	0	0	0	0	3	1	2	1	1	3	3	1	3	1	1	0	0	0	1	1	1	1	0	1	3	1	1	1	1	1	1	1	1	1	1	1	2
3028	15	5	0	0	1	1	0	0	1	0	0	0	0	0	3	2	1	1	2	2	1	2	2	1	1	0	1	0	1	1	0	0	1	1	2	2	1	1	1	1	1	1	1	0	0	1	2
3029	20	3	0	1	0	1	0	0	0	0	0	0	0	1	2	1	2	2	1	2	2	2	2	1	1	0	1	1	0	1	0	1	1	1	2	1	1	1	1	1	1	1	1	1	0	0	2
3030	31	6	0	1	0	1	0	0	1	0	0	0	0	1	2	2	2	1	2	2	3	2	2	1	1	0	1	0	1	1	0	1	1	1	3	2	3	3	1	1	1	1	1	1	0	1	2
3031	18	2	0	1	0	1	0	0	1	0	0	0	0	1	3	1	1	2	3	2	2	2	3	1	1	0	1	0	0	1	0	1	1	1	3	3	1	1	1	1	1	1	1	1	0	1	2
3032	25	8	0	1	0	1	0	1	1	0	0	0	0	0	2	2	1	1	1	2	1	2	2	1	1	0	1	0	1	1	0	1	1	0	3	1	1	1	1	1	1	1	1	0	0	1	2
3033	28	12	0	1	1	1	0	1	0	0	0	0	0	1	2	1	2	2	2	2	3	1	2	1	1	1	0	0	1	1	0	1	1	1	1	1	1	2	1	1	1	1	1	0	0	1	2
3038	16	3	1	1	1	1	1	1	0	0	0	0	0	1	2	2	2	2	2	2	2	1	3	1	1	0	1	0	1	1	1	1	1	1	1	2	2	3	1	1	1	1	1	1	1	1	2
3039	31	7	1	1	1	1	1	0	0	0	0	0	0	0	2	1	2	2	1	2	2	1	3	1	1	0	1	0	0	1	1	0	1	1	1	1	1	2	1	1	1	1	1	1	1	1	2
3040	27	9	1	1	1	1	1	1	0	0	0	0	0	0	1	1	1	2	2	2	3	1	2	1	1	1	1	0	0	1	1	0	1	1	1	1	1	2	1	1	1	1	0	1	1	1	2
3043	26	7	1	1	1	1	1	1	1	0	0	0	0	1	2	2	1	2	1	2	3	1	3	1	1	1	1	0	1	1	0	0	1	1	3	2	2	3	0	1	0	1	1	0	0	1	2
3045	12	5	1	1	1	1	1	0	1	0	0	0	0	0	2	1	1	1	2	1	2	2	3	1	1	1	1	1	1	1	1	1	1	1	3	2	1	1	1	1	1	1	0	0	0	1	2
3047	18	11	1	1	1	1	1	0	1	1	0	0	1	0	2	2	1	2	3	2	2	2	3	1	1	1	1	1	1	1	1	1	1	1	3	3	2	2	1	1	1	1	1	0	0	1	2
3053	10	3	1	1	1	1	0	0	1	0	0	0	0	0	3	1	2	1	2	2	3	2	3	1	1	1	0	1	1	1	0	0	1	1	2	1	1	2	1	1	1	1	1	0	0	0	2
3054	20	2	1	1	1	1	1	1	1	0	0	0	0	1	3	2	2	2	3	2	3	2	3	1	1	1	0	0	0	1	1	0	0	1	2	2	2	2	1	1	1	1	1	1	0	1	2
3056	13	2	0	1	0	0	1	0	1	0	0	0	0	0	3	2	2	1	1	2	3	2	3	1	1	1	0	0	1	1	0	0	0	1	3	3	2	2	1	1	1	1	0	0	0	1	2
3058	19	7	1	1	1	1	0	1	1	0	0	0	0	0	2	2	2	1	2	3	2	2	3	0	1	1	1	1	0	1	1	1	1	1	2	1	1	2	1	1	1	0	1	0	0	1	2
3066	11	4	0	1	0	0	0	0	1	0	0	0	0	1	3	2	1	2	2	2	3	2	2	1	1	0	0	0	1	1	0	1	1	1	3	3	1	2	1	1	1	1	1	1	1	0	2
3067	15	5	0	1	0	1	0	0	1	0	0	0	0	0	2	2	1	1	2	1	2	2	3	1	1	0	1	0	1	1	0	1	1	1	3	1	1	2	1	1	1	1	1	0	0	1	1
3068	15	5	1	1	1	1	0	0	1	0	0	0	0	0	3	1	2	1	2	1	1	2	3	1	1	1	0	1	1	1	1	0	1	1	3	1	1	1	1	1	1	1	1	1	1	1	1
3069	28	13	1	1	0	1	0	0	1	0	0	0	0	0	2	2	1	3	3	2	3	2	3	1	1	1	1	1	1	1	1	0	1	0	3	3	2	2	1	1	1	1	1	0	0	1	2
3074	21	9	1	1	0	1	0	0	1	0	0	0	0	0	3	2	2	1	1	3	3	2	2	1	0	1	1	0	1	1	0	0	1	1	3	2	1	2	1	1	1	1	0	0	0	0	2
3079	8	3	1	1	1	1	1	0	0	0	0	0	0	1	3	1	1	2	1	1	1	2	3	1	1	0	1	0	0	1	1	0	1	1	1	1	1	2	1	1	1	1	0	0	0	0	2
3087	13	5	1	1	0	1	0	1	1	0	0	0	0	1	2	2	1	1	2	1	1	3	3	1	0	0	1	0	1	1	1	1	1	1	2	2	2	2	1	1	1	1	1	1	0	1	1
3091	20	14	0	1	1	1	0	0	1	0	0	0	0	0	2	2	1	2	1	2	2	3	3	1	1	0	1	0	1	1	1	0	1	1	3	1	2	2	1	1	1	1	1	1	1	1	2
3095	13	5	0	0	0	0	0	0	0	0	1	0	1	0	2	2	2	2	1	2	3	3	2	1	0	0	0	0	1	0	0	0	0	0	3	2	1	2	1	1	1	0	0	0	0	0	2
3096	22	11	1	0	1	1	0	1	0	0	0	0	1	0	2	2	1	2	3	2	3	3	3	1	1	0	0	0	1	1	0	0	1	0	2	3	2	3	1	1	1	1	1	1	1	1	2
3103	23	5	0	1	1	1	0	0	1	0	0	0	0	0	2	1	1	1	1	2	1	2	3	1	1	1	1	1	1	1	1	1	1	1	2	1	1	1	1	1	1	1	1	0	0	1	1
3104	22	11	0	0	0	1	0	0	1	0	0	0	1	0	2	3	1	1	2	2	2	4	2	1	0	0	0	0	0	1	0	0	1	1	1	1	1	2	1	1	1	1	0	0	0	0	2
3107	19	10	0	0	0	0	0	0	0	0	0	0	1	1	2	2	1	3	3	2	2	4	2	1	0	0	1	0	1	1	0	1	0	1	3	3	1	2	1	1	1	1	1	1	1	0	2
3109	23	12	0	1	0	1	0	0	0	0	0	0	0	1	2	2	2	2	2	2	2	4	2	1	0	0	0	1	1	1	0	0	1	0	3	2	1	2	1	1	1	1	1	1	0	0	2
3112	13	5	0	0	0	0	0	0	1	0	0	0	0	0	2	2	1	1	1	2	2	4	2	1	1	0	0	0	1	1	0	0	1	1	3	2	1	2	1	1	1	1	1	1	1	0	2
3114	12	3	1	1	0	1	0	0	1	0	0	0	0	0	2	2	1	1	2	3	2	4	2	1	1	0	1	0	0	1	0	0	0	0	3	3	1	1	1	1	1	0	0	0	0	0	2
3118	20	9	0	0	0	0	0	0	1	1	0	0	1	1	3	2	2	2	1	2	3	4	2	1	1	0	0	0	0	0	0	0	1	0	3	2	2	2	0	1	1	1	0	0	0	1	2
3119	7	2	0	0	1	0	0	0	1	0	0	0	0	1	3	2	2	2	2	2	2	4	2	1	0	0	1	0	1	0	0	0	1	1	3	1	2	2	1	1	1	1	1	1	0	1	2
3120	11	2	0	0	1	1	0	1	0	0	0	0	0	1	3	2	2	2	2	1	2	4	2	1	0	0	0	0	0	0	0	0	1	1	2	1	2	2	1	1	1	1	1	1	0	0	2
3123	19	7	0	0	0	1	0	0	1	0	0	0	0	0	2	2	1	1	2	2	2	4	3	1	1	0	0	0	1	1	1	1	1	1	3	3	1	2	1	1	1	1	1	1	1	1	2
3128	13	1	0	1	0	0	0	0	0	0	0	0	0	1	3	2	1	3	2	2	3	4	2	1	0	0	0	0	0	1	0	0	0	0	3	2	2	2	1	1	1	1	1	1	0	0	2
3130	14	2	0	0	0	0	0	0	0	0	0	0	0	1	3	1	2	3	2	1	3	4	1	1	0	0	0	0	0	1	0	0	0	1	3	3	1	1	1	1	1	1	0	0	0	0	2
3142	12	5	1	1	1	1	1	1	1	0	0	0	0	1	3	2	2	1	2	2	3	1	3	1	1	1	1	1	1	1	0	0	1	1	2	2	2	2	1	1	1	1	1	0	0	0	2
3144	28	11	1	1	1	1	1	1	0	1	0	0	0	0	2	1	2	2	3	2	2	1	3	1	1	1	1	0	1	1	0	1	1	1	2	1	2	1	1	0	1	0	0	0	0	0	2
3149	20	5	0	1	1	1	0	0	0	1	0	0	0	0	1	1	1	1	1	1	1	2	3	1	1	1	1	1	1	1	1	1	1	1	2	2	1	1	1	1	1	1	1	0	0	1	1
3150	15	7	0	0	1	1	0	0	1	0	0	0	0	0	2	1	1	2	1	1	2	2	2	1	1	0	1	0	1	1	0	1	1	1	1	1	1	1	1	1	1	1	1	0	0	1	2
3152	19	7	0	0	0	1	0	0	0	1	0	0	0	0	3	2	2	2	1	2	2	2	2	1	1	0	1	0	1	1	1	1	1	1	2	2	1	2	1	1	1	1	1	1	0	1	2
3153	12	5	0	0	0	1	0	0	1	0	1	0	1	0	3	1	1	1	1	2	3	2	2	1	1	0	1	0	1	1	0	0	1	1	2	2	1	2	1	1	1	0	0	0	0	0	2
3154	23	8	0	1	0	1	0	0	1	0	0	0	0	0	2	2	1	1	1	2	2	2	3	0	1	1	1	1	1	1	1	0	1	1	2	2	1	1	1	1	1	1	1	1	1	0	2
3156	15	5	0	1	1	1	1	0	0	0	0	0	0	1	2	2	1	3	1	1	3	2	3	1	1	1	0	0	1	1	1	1	1	1	2	2	2	1	1	1	0	0	0	0	0	0	2
3157	14	4	0	1	1	1	0	0	0	0	0	0	0	1	3	2	2	2	2	2	3	2	3	1	1	1	1	0	0	1	0	0	1	1	2	1	2	2	0	1	1	1	1	0	1	0	2
3160	10	4	1	1	1	1	1	1	0	0	0	0	0	1	3	2	2	2	2	2	2	2	2	1	1	0	1	0	1	1	1	1	1	1	2	2	2	2	1	1	1	1	1	1	1	1	2
3162	24	10	0	1	1	1	1	0	1	0	0	0	0	0	2	1	1	1	2	2	1	2	3	1	1	1	1	1	1	1	1	1	1	1	1	2	1	2	1	1	1	1	1	0	0	1	2
3164	15	3	1	1	0	1	0	0	1	0	0	0	0	0	2	2	1	2	1	1	2	2	3	1	1	0	1	1	1	1	1	0	1	1	3	2	1	2	1	1	1	1	1	1	1	1	2
3165	30	7	1	1	0	0	1	0	1	0	1	0	0	0	3	2	1	2	1	2	2	2	3	1	0	0	0	0	1	1	1	0	1	1	2	1	1	1	1	1	1	1	1	1	0	1	2
3166	15	4	0	1	1	1	0	0	1	0	0	0	0	0	2	2	1	1	1	2	2	2	3	1	1	1	1	1	1	1	1	1	1	1	3	1	1	2	1	1	1	1	1	0	0	1	2
3168	12	5	1	1	0	1	0	0	1	0	0	0	0	0	2	2	1	1	2	2	3	2	3	1	1	1	1	0	1	1	1	1	1	1	3	3	1	2	1	1	1	1	1	1	1	0	2
3169	25	5	0	1	1	1	1	0	1	0	0	0	0	0	2	1	1	1	1	2	3	2	3	1	1	0	1	0	1	1	1	1	1	1	2	1	1	1	1	1	1	0	1	1	0	1	2
3171	14	5	1	0	1	1	0	0	0	1	0	0	0	0	2	1	1	1	1	1	3	3	3	1	1	0	1	0	1	1	0	1	1	1	2	2	1	1	1	1	1	0	1	1	0	1	1
3172	25	4	0	0	1	1	0	0	1	0	0	0	1	0	2	1	1	2	2	3	2	3	3	1	1	0	1	0	1	1	1	0	0	1	2	2	1	1	1	1	0	0	0	0	0	0	2
3176	16	4	0	0	0	1	0	0	1	0	0	0	0	0	2	2	2	1	2	2	3	3	2	1	1	0	1	0	1	1	1	1	1	1	3	3	1	2	1	1	1	1	1	1	1	1	2
3178	15	3	0	0	0	0	0	0	0	0	1	0	1	0	3	2	2	2	3	2	3	4	1	1	0	0	0	0	0	0	0	1	0	0	3	3	3	2	0	1	0	0	0	0	0	0	2
3179	11	4	0	0	0	1	0	0	0	0	0	0	0	1	2	2	2	2	2	2	2	4	1	1	0	0	1	0	1	0	0	0	1	0	2	2	2	2	1	1	1	1	1	1	1	0	2
3181	19	3	0	1	0	1	0	0	0	0	0	0	0	1	2	2	1	2	2	2	2	4	2	1	0	0	0	0	1	1	0	0	1	1	3	2	1	2	1	1	1	1	1	1	1	0	2
3186	9	1	1	0	0	1	0	0	1	0	0	0	0	0	3	2	2	1	2	1	3	4	3	1	1	0	1	1	1	1	1	0	1	0	1	1	2	2	1	1	1	1	1	1	1	0	2
3187	18	5	0	0	0	1	0	0	0	0	0	0	0	1	3	2	1	2	1	3	3	4	1	1	0	0	1	0	1	0	0	0	1	0	3	3	2	3	1	1	1	1	1	1	1	0	2
3190	14	5	0	0	0	1	0	0	1	0	0	0	0	1	2	3	1	1	2	2	3	4	2	1	0	0	0	0	1	0	0	0	0	0	3	3	2	2	1	1	1	0	0	1	0	1	2
3191	24	0	0	0	1	0	0	0	1	0	0	0	0	1	2	2	2	2	3	2	2	4	2	1	0	0	1	0	1	0	0	0	0	0	3	2	2	2	1	1	1	1	1	1	0	0	2
3193	23	4	0	0	0	0	0	0	0	0	0	0	1	0	2	2	2	2	1	2	3	4	1	1	0	0	1	0	1	1	0	0	0	1	3	2	1	2	1	1	1	1	1	1	1	0	2
3199	21	6	0	0	1	1	0	0	1	0	0	1	1	1	2	1	1	1	2	2	1	4	2	1	0	0	1	0	1	1	1	1	1	1	2	2	1	1	1	1	1	1	1	1	1	0	2
3200	26	14	0	1	1	1	0	0	1	0	0	0	0	0	3	1	2	1	1	2	3	1	3	1	1	1	0	1	1	1	1	1	1	0	3	3	1	1	1	1	1	0	0	0	0	0	2
3203	25	10	1	1	1	1	1	0	1	0	0	0	0	0	2	1	1	1	2	1	3	1	3	1	1	1	1	1	1	1	1	1	1	1	1	1	1	1	1	1	1	1	1	1	0	1	2
3205	24	3	1	0	0	1	0	0	1	0	0	0	0	1	2	2	2	1	2	2	2	1	2	1	1	0	1	0	1	1	1	1	1	1	2	1	1	2	1	1	1	1	1	1	1	1	2
3207	12	2	0	0	0	1	0	0	1	0	0	0	0	1	3	2	1	2	3	2	3	1	2	1	1	0	0	0	0	0	0	0	1	1	1	1	1	2	1	1	0	1	1	0	0	0	2
3212	13	1	0	1	0	1	0	1	1	0	0	0	1	1	2	3	2	2	2	3	2	2	3	1	1	1	1	1	1	1	1	1	0	1	3	2	2	2	1	1	1	0	0	0	0	0	2
3214	11	3	1	1	1	1	1	1	1	0	0	0	0	0	3	1	2	1	1	2	3	2	3	1	1	1	1	1	1	1	1	1	1	1	3	2	1	2	1	1	1	1	1	1	1	1	2
3215	10	2	0	0	0	1	0	0	1	0	0	0	0	1	2	1	2	1	2	2	2	2	2	1	0	0	1	0	1	1	1	0	1	1	2	1	1	1	1	1	1	1	0	0	1	0	2
3222	15	6	1	1	1	1	1	1	1	0	0	0	0	0	2	2	1	2	1	2	2	2	3	1	1	1	1	1	1	1	1	1	1	1	3	2	1	2	1	1	1	1	1	0	0	1	2
3225	18	10	1	1	1	1	1	1	0	0	0	0	0	1	2	2	1	2	3	2	2	2	3	1	1	1	0	1	0	1	1	1	1	1	2	2	3	3	1	1	1	1	1	1	1	1	2
3227	38	8	0	1	0	1	0	0	1	0	0	0	0	0	2	2	1	1	2	2	1	2	2	1	1	0	1	0	1	1	1	0	1	1	3	2	1	1	1	1	1	1	1	1	0	1	2
3229	18	8	0	1	1	1	1	1	1	1	0	0	1	0	2	2	2	2	2	2	3	2	3	1	1	1	1	0	1	1	0	1	1	1	3	2	1	1	1	1	1	1	0	0	0	1	2
3232	12	6	0	1	0	1	0	0	1	0	0	0	0	0	2	1	2	1	2	2	1	2	2	1	1	0	1	0	1	1	1	1	1	1	3	2	1	1	1	1	1	1	1	0	0	1	2
3233	22	5	1	1	0	1	1	1	1	0	0	0	0	0	2	2	1	1	1	2	1	2	3	1	1	1	1	1	1	1	1	1	1	1	2	2	1	1	1	1	0	1	1	0	0	1	2
3237	17	6	0	1	1	1	1	1	1	0	0	0	1	0	2	2	1	1	2	3	2	2	3	1	0	1	1	1	1	1	1	0	1	1	3	1	2	2	1	1	1	1	0	0	0	1	2
3238	25	5	0	0	0	0	1	0	1	0	0	0	0	0	2	2	2	1	2	2	3	2	2	0	1	0	1	0	1	0	0	0	0	1	3	2	1	2	1	1	0	1	0	0	0	0	2
3240	17	7	0	1	0	1	0	0	1	0	0	0	0	0	2	2	1	1	2	2	2	2	2	0	0	0	1	0	1	1	0	1	1	1	3	2	1	2	1	1	1	1	1	1	1	1	2
3241	21	6	1	1	1	1	1	1	1	1	0	0	1	0	2	2	1	2	3	2	2	2	3	1	1	0	1	0	1	1	1	1	1	1	2	2	2	2	1	1	1	1	1	0	1	1	2
3244	17	8	0	1	0	1	0	0	1	0	0	0	0	0	2	2	1	1	2	2	3	3	3	1	0	0	1	0	1	1	1	0	1	1	2	2	1	2	1	1	1	1	1	1	1	1	2
3249	20	5	0	1	0	1	0	0	1	0	0	0	0	0	2	2	1	1	2	1	1	3	2	1	1	0	1	0	1	1	0	0	1	0	2	2	1	1	1	1	1	0	1	1	0	1	2
3252	12	5	0	0	0	1	0	0	0	0	0	0	0	1	2	2	1	2	2	2	2	3	2	1	0	0	1	0	1	0	1	0	1	0	3	3	1	2	1	1	1	1	1	0	1	0	2
3253	20	6	0	1	1	1	0	0	0	0	0	0	0	1	2	1	1	2	2	2	2	3	2	1	1	0	1	1	1	1	0	0	1	0	2	2	1	2	1	1	1	1	0	0	0	0	2
3259	27	3	0	0	0	1	0	0	1	0	0	0	0	0	2	2	1	1	2	2	3	3	3	1	0	0	1	0	1	1	1	1	1	1	3	2	1	1	1	1	0	0	0	0	0	1	2
3262	11	5	0	1	0	1	0	0	1	0	0	0	0	1	3	2	1	2	1	2	2	4	1	1	0	0	1	0	1	0	0	0	1	1	2	2	1	2	1	1	1	0	1	0	0	0	2
3266	14	3	0	0	0	0	0	0	1	0	0	0	0	1	2	2	2	2	3	2	3	4	2	1	1	0	0	0	1	1	1	0	0	0	2	2	2	2	1	1	1	0	0	0	0	0	2
3269	26	0	0	1	0	0	0	0	0	0	0	0	1	0	2	2	2	2	3	2	3	4	1	0	0	0	0	0	0	1	0	1	0	0	3	2	2	2	1	1	1	1	1	1	1	0	2
3270	22	9	0	0	0	0	0	0	1	0	0	0	0	0	2	2	1	2	3	2	2	4	1	1	0	0	0	0	0	0	0	0	1	0	3	1	1	2	1	1	1	1	1	1	1	0	2
3273	13	6	0	0	0	1	0	0	1	0	0	0	0	0	3	3	1	2	2	2	2	4	2	1	0	0	1	0	1	1	0	1	0	1	2	2	1	1	1	1	1	1	1	1	0	0	1
3275	12	2	0	1	0	0	0	0	1	0	1	0	0	0	3	2	2	1	3	2	3	4	2	1	0	0	1	0	1	0	1	1	1	1	3	2	2	2	0	1	1	1	1	0	0	0	2
3276	18	5	0	0	0	0	0	0	1	0	0	0	0	1	3	2	1	2	2	2	2	4	1	1	0	0	0	0	0	0	1	1	0	0	3	3	1	1	1	1	1	1	0	1	0	0	2
3277	20	3	0	0	0	0	0	0	1	0	1	0	0	1	2	1	2	1	2	2	3	4	2	1	0	0	1	1	1	0	1	0	0	1	1	1	1	1	1	1	1	0	1	0	0	0	2
3281	19	8	0	1	0	1	0	0	1	0	0	0	0	0	2	2	1	1	2	2	1	4	2	1	1	1	1	1	1	1	1	1	1	1	3	1	1	1	1	1	1	1	1	1	1	1	2
3283	16	3	0	0	0	0	0	0	0	0	0	0	0	1	2	2	2	3	2	1	3	5	1	0	0	0	1	0	1	0	1	0	0	0	3	2	1	2	1	0	0	1	0	0	0	0	1
3285	26	6	1	1	0	1	1	1	1	0	0	0	0	0	3	2	2	2	2	2	2	1	2	1	1	0	1	0	1	1	1	1	1	1	1	1	2	2	1	0	0	0	0	0	0	0	2
3286	23	6	1	1	0	1	0	1	1	0	0	0	0	0	2	1	2	1	1	1	2	1	3	1	1	1	1	0	1	1	0	1	1	1	1	1	1	1	1	1	1	1	1	0	0	1	1
3294	20	14	1	1	1	1	0	0	0	1	1	0	0	0	3	2	1	1	2	1	2	2	3	1	1	1	0	0	0	1	1	1	1	1	1	1	2	2	1	1	1	1	1	1	0	1	1
3295	27	7	0	1	1	1	0	0	0	0	0	0	0	0	2	2	1	1	2	1	3	2	2	1	1	0	0	0	1	1	0	1	1	1	3	2	1	2	1	0	1	0	0	0	0	0	2
3296	20	5	0	1	1	1	0	0	1	0	0	0	0	0	2	2	1	1	1	2	1	2	3	1	1	0	1	0	1	1	1	1	1	1	2	2	1	1	1	1	1	1	1	1	1	1	2
3297	19	3	1	1	0	1	1	0	0	1	0	0	0	0	3	2	1	1	2	3	3	2	3	1	1	0	0	0	1	1	1	0	0	0	3	3	2	1	1	1	1	1	1	0	0	1	2
3298	14	5	0	1	1	1	0	0	1	0	0	1	0	1	2	1	1	2	1	1	2	2	3	1	1	0	0	0	1	1	1	0	1	1	3	2	2	2	1	1	1	1	1	1	1	1	2
3303	24	7	0	0	0	0	0	0	0	0	0	0	0	1	2	3	2	2	1	2	3	4	2	1	1	0	0	0	1	0	0	0	0	0	2	2	1	2	1	1	1	0	1	1	1	1	2
3304	17	5	0	0	0	1	0	0	0	0	0	0	0	1	2	2	1	2	2	2	3	4	2	1	1	0	1	0	1	0	0	0	1	1	3	2	2	2	1	1	1	1	1	1	1	0	2
3307	15	6	0	0	0	0	0	0	0	0	0	0	0	0	2	1	1	3	2	1	2	5	1	0	0	0	1	0	1	0	0	0	1	1	3	3	1	2	1	0	0	0	0	0	0	0	2
3308	13	6	1	1	0	0	0	0	0	0	0	0	0	0	3	2	2	3	2	1	1	5	1	1	1	0	0	0	0	0	0	0	0	0	1	1	1	2	1	1	1	0	1	1	1	1	2
3310	12	2	1	0	0	1	0	0	1	0	0	0	0	0	3	2	2	1	2	2	2	2	3	1	1	0	1	0	1	1	1	1	1	1	3	2	1	2	1	1	0	1	1	0	0	1	2
3312	10	5	0	1	0	1	1	1	1	0	0	0	0	1	2	2	1	2	2	3	3	2	2	1	1	1	1	1	1	1	0	1	1	1	3	2	1	2	1	1	1	1	1	1	1	0	2
3315	8	5	0	0	0	1	0	0	1	0	0	0	0	0	2	1	1	1	1	2	2	2	2	1	1	0	0	0	1	1	1	1	1	1	2	2	1	1	1	1	1	1	1	1	0	1	2
3316	10	13	0	1	0	1	1	1	0	0	0	0	1	0	2	1	1	2	2	2	3	2	3	1	1	0	1	0	1	1	1	1	1	1	3	2	1	2	1	1	1	1	1	1	0	1	2
3323	25	5	0	1	0	1	0	0	1	0	0	0	0	0	2	3	1	2	3	3	3	4	2	0	0	0	1	0	1	0	0	0	0	1	2	2	1	2	0	1	1	0	0	0	0	0	2
4001	21	4	1	1	1	0	0	0	0	0	1	0	0	0	2	1	2	1	2	2	3	1	3	1	1	1	1	0	0	1	1	1	1	1	2	2	2	2	1	1	1	1	1	0	0	1	2
4002	19	6	1	1	1	1	0	0	0	0	1	0	0	0	1	1	2	1	1	2	3	1	3	1	1	1	0	0	0	1	1	1	1	1	2	2	1	2	1	1	1	0	1	0	0	0	2
4004	11	1	1	1	1	1	1	0	0	0	0	0	0	0	3	2	2	2	2	2	2	1	3	1	1	1	1	1	1	1	1	1	1	0	2	2	1	2	1	1	1	0	0	0	0	0	2
4005	28	4	1	1	0	1	0	0	0	0	0	0	0	1	2	3	2	1	2	1	3	1	2	1	1	0	0	0	1	1	1	0	0	0	2	2	1	1	1	1	1	1	0	1	0	0	2
4014	8	1	1	1	0	1	0	0	0	0	1	0	0	0	3	2	2	3	2	2	3	2	3	1	1	0	1	0	0	1	0	0	0	0	3	2	2	2	1	1	0	0	0	0	0	0	2
4022	21	2	1	1	1	1	0	1	1	0	1	0	1	0	2	2	2	2	1	2	2	2	3	1	1	1	1	1	0	1	1	1	1	0	1	1	1	2	1	1	1	1	1	1	0	1	2
4027	26	4	1	1	1	1	1	0	0	0	1	0	0	0	2	1	2	1	1	1	3	2	3	1	1	1	1	1	1	1	1	1	1	1	1	1	1	1	1	1	1	1	1	1	0	0	1
4029	18	9	0	1	1	1	1	1	0	0	1	0	0	0	2	2	1	1	1	1	3	2	3	1	1	1	1	1	1	1	1	1	1	1	3	1	1	1	1	1	1	1	1	1	1	0	2
4030	22	10	0	0	0	1	0	0	0	0	1	0	0	0	2	1	2	1	1	1	1	2	3	1	1	1	1	1	1	1	0	1	1	1	1	1	2	2	1	1	1	1	1	0	0	0	1
4031	20	7	0	1	1	1	0	0	0	0	1	0	0	0	2	1	2	1	1	1	3	2	2	1	1	0	1	0	0	1	0	1	1	1	2	2	1	1	1	1	1	1	0	0	0	0	1
4032	30	5	0	1	0	0	0	0	0	0	1	0	0	0	2	2	2	1	1	2	1	3	3	1	0	0	0	0	0	1	0	0	1	1	3	2	1	1	1	1	1	0	0	0	0	0	2
4034	13	1	0	1	0	1	0	0	0	0	1	0	0	0	3	2	1	2	2	2	2	3	2	1	1	0	1	0	1	1	1	1	1	0	2	2	2	2	1	1	1	1	1	0	0	0	2
4037	28	3	0	0	0	0	0	0	0	0	1	0	0	0	2	2	1	2	2	2	2	3	2	1	1	0	1	0	0	1	0	0	1	1	3	3	1	2	1	1	1	1	0	0	0	0	2
4039	14	5	0	1	0	0	0	0	1	0	0	0	0	0	1	3	2	1	2	3	2	4	2	0	0	0	1	0	1	0	0	0	0	0	2	1	1	1	1	1	0	1	1	1	1	0	1
4050	30	6	0	1	0	1	0	0	0	0	1	0	0	0	2	1	2	2	2	3	3	1	3	1	1	0	1	0	0	1	0	1	1	1	1	1	1	1	1	1	0	0	0	0	0	0	2
4052	26	4	0	1	0	1	1	1	0	0	0	0	0	1	2	1	1	2	2	2	3	1	3	1	1	0	1	0	0	1	1	1	0	0	3	2	2	2	1	1	1	1	1	0	0	0	2
4053	26	10	1	1	1	1	1	1	0	0	1	0	0	0	2	1	1	3	2	2	3	1	3	1	1	1	0	1	1	1	1	1	1	1	3	2	1	2	1	1	0	0	0	0	0	0	2
4054	32	11	0	1	0	1	1	1	0	0	1	0	0	0	2	2	2	1	1	1	3	1	3	1	1	1	1	0	0	1	1	1	1	1	3	2	1	2	1	1	1	1	0	0	0	0	2
4055	20	3	1	1	1	1	1	1	0	0	0	0	0	1	2	2	1	3	2	2	3	1	3	1	1	1	0	0	0	1	1	0	0	0	3	3	2	2	1	1	0	1	1	0	0	0	2
4056	15	4	1	1	1	1	1	0	0	0	1	0	0	0	2	2	2	3	3	2	2	1	3	0	1	1	1	0	0	1	1	1	1	1	3	1	1	2	1	1	1	1	1	0	0	0	2
4062	9	9	0	0	1	1	0	1	0	0	0	0	0	1	2	1	1	2	1	2	3	2	3	1	1	1	0	0	0	1	0	0	1	1	3	2	2	2	1	1	0	1	0	0	0	1	2
4071	15	5	0	1	0	0	0	1	0	0	0	0	1	0	3	2	2	1	1	2	3	2	2	1	1	1	1	0	1	1	1	0	1	1	2	2	1	1	1	1	0	0	0	0	0	0	2
4083	20	4	0	1	0	1	0	0	0	0	1	0	0	0	2	2	2	2	1	2	2	3	2	1	1	0	1	0	1	1	1	1	1	1	2	2	2	2	1	1	1	1	0	0	0	0	2
4084	13	3	0	1	1	0	0	0	0	0	1	0	1	0	2	2	2	2	1	2	2	4	2	1	0	1	1	0	0	1	0	1	1	1	3	1	1	2	0	1	1	0	0	0	0	0	2
4087	15	4	0	0	0	1	0	0	0	0	1	0	0	0	3	2	1	2	1	3	3	4	2	1	0	0	0	0	1	1	0	0	0	0	3	3	1	2	0	1	1	1	1	0	0	0	2
4094	25	3	0	1	1	0	0	1	0	0	1	0	0	0	3	2	1	2	2	2	3	4	2	1	0	1	1	0	0	1	0	1	1	0	3	2	1	2	1	1	1	0	0	0	0	1	2
4095	18	1	0	1	0	0	0	0	0	0	1	0	1	0	3	2	2	2	2	3	3	4	1	1	0	0	1	0	1	0	0	1	0	1	3	2	2	2	1	1	0	1	0	0	0	0	2
4096	22	4	0	1	1	1	0	1	0	0	1	0	0	0	2	2	2	3	2	3	3	1	2	1	1	1	0	0	0	1	1	1	1	1	3	2	3	2	1	1	1	1	0	0	0	1	2
4097	21	9	1	1	1	1	1	1	0	0	0	0	0	1	2	2	2	3	3	2	3	1	2	1	1	1	1	1	1	1	1	0	1	1	1	1	2	2	1	0	0	0	0	0	0	0	2
4098	22	14	1	1	0	1	0	1	0	0	0	0	0	1	2	2	2	1	3	2	3	1	3	1	1	1	1	1	1	1	1	0	1	1	1	1	1	1	1	1	1	1	0	0	0	1	2
4101	21	2	0	1	0	0	0	0	0	0	1	0	1	0	2	2	2	2	2	2	3	1	2	1	0	1	1	0	0	1	1	1	1	1	3	3	2	2	1	1	1	0	0	0	0	0	2
4102	20	6	1	1	1	1	0	0	0	0	1	0	1	0	2	2	2	2	2	2	2	1	2	1	1	0	0	0	0	1	1	1	1	1	3	3	2	2	1	1	1	1	0	0	0	1	2
4103	19	9	1	1	1	1	1	1	0	0	1	0	0	0	2	2	2	2	2	2	3	1	3	1	1	1	1	1	1	1	1	1	1	1	2	2	1	1	1	1	0	0	0	0	0	0	2
4105	18	3	1	1	1	0	1	1	0	0	1	0	0	0	2	2	2	2	2	2	2	1	3	1	1	1	1	0	1	1	1	1	1	1	2	2	2	2	0	1	1	1	0	0	0	0	2
4106	16	7	0	1	1	1	0	1	0	0	1	0	1	0	3	2	2	2	2	1	2	1	2	1	0	0	0	0	1	1	0	1	1	1	2	2	2	1	1	1	0	0	0	0	0	0	2
4107	13	4	1	1	1	1	1	1	0	0	1	0	0	0	3	2	2	2	3	3	2	1	3	1	1	1	1	0	0	1	1	1	1	1	1	1	1	2	1	1	0	0	0	0	0	0	2
4109	13	3	0	1	1	0	0	0	0	0	1	0	0	0	2	2	2	2	3	1	1	2	3	1	1	0	1	0	1	1	0	1	0	0	1	1	2	2	0	1	1	1	0	0	0	1	1
4110	21	4	1	1	0	0	0	0	0	0	0	1	1	0	3	2	1	2	2	2	3	2	2	1	1	0	1	0	0	1	1	0	1	1	2	2	2	2	1	1	1	1	1	1	1	0	2
4111	14	5	1	1	1	0	0	0	0	0	1	0	1	0	3	2	2	2	1	2	3	2	3	1	1	1	1	1	1	1	0	1	0	1	3	3	1	2	1	1	1	0	0	0	0	0	2
4112	10	2	1	0	1	1	0	0	0	0	1	0	0	0	3	2	2	2	3	2	3	2	3	1	1	1	1	1	1	1	1	1	1	1	2	2	1	2	1	1	1	1	0	0	0	0	2
4113	25	6	0	0	0	0	0	0	0	0	1	0	1	0	2	2	2	1	1	3	3	2	3	1	1	1	1	0	0	1	0	0	1	0	2	2	2	2	1	1	0	0	0	0	0	0	2
4114	13	4	1	1	1	1	0	0	0	0	1	0	0	0	3	2	1	3	3	1	2	2	3	1	1	1	1	1	1	1	0	1	1	0	1	1	2	2	1	1	0	0	0	0	0	0	1
4115	24	9	0	1	1	1	0	1	0	0	1	0	1	0	3	2	2	3	3	2	3	2	3	0	1	1	1	1	1	1	0	1	1	1	3	2	2	2	1	1	0	0	0	0	0	0	2
4117	19	4	1	1	0	1	0	1	0	0	0	0	0	1	3	2	1	3	2	2	3	2	3	1	1	1	0	0	0	1	1	1	1	1	2	1	2	2	1	1	0	0	0	0	0	0	2
4123	15	5	0	1	1	1	0	0	0	0	0	0	1	0	2	1	2	1	2	1	1	2	2	0	0	0	1	0	0	1	0	0	0	0	1	1	1	2	0	1	1	1	1	1	1	1	1
4130	17	3	0	1	1	1	0	1	0	1	0	0	0	1	2	2	2	2	3	2	2	2	3	1	1	1	1	0	1	1	0	1	1	0	2	1	2	1	1	1	1	1	1	1	1	1	2
4135	17	5	0	0	1	1	1	1	0	0	1	0	0	0	2	2	2	1	2	2	3	2	2	1	0	0	0	0	0	1	0	0	1	1	3	3	1	2	1	1	0	0	0	0	0	0	2
4136	9	3	0	1	0	1	0	1	0	1	1	0	1	1	3	1	2	2	1	2	3	2	3	1	1	0	1	0	0	1	0	0	0	1	3	3	2	2	0	1	1	1	1	1	0	0	2
4137	20	1	0	1	0	0	0	0	0	0	0	0	0	1	2	2	2	3	2	2	1	2	3	1	1	1	1	1	0	1	0	1	1	1	3	3	2	2	1	1	1	1	1	0	0	0	2
4138	11	2	0	1	0	0	0	0	0	0	1	0	0	0	3	1	2	2	1	2	2	2	2	1	1	0	1	0	0	1	0	1	1	1	1	1	2	2	1	1	1	0	0	0	0	0	2
4141	20	6	0	1	1	1	0	0	0	0	1	0	0	0	3	2	2	2	2	2	1	2	2	1	1	1	1	0	1	1	0	1	0	1	3	1	2	2	1	1	1	1	0	0	0	0	2
4142	27	5	1	1	0	1	0	0	0	0	1	0	0	0	2	1	2	2	2	1	2	2	3	1	1	0	1	1	1	1	0	0	1	0	2	2	1	1	1	1	0	0	0	0	0	0	2
4143	25	4	0	0	1	0	0	0	0	0	1	0	0	0	2	2	2	2	1	2	1	2	3	1	1	0	0	0	1	1	1	1	1	1	3	1	1	1	1	1	1	1	0	0	0	0	2
4145	16	7	0	1	1	1	0	1	0	0	1	0	0	0	3	2	2	2	2	2	2	2	2	1	1	1	1	0	1	0	0	1	1	1	2	2	2	2	0	1	1	0	0	0	0	0	2
4147	11	4	1	1	1	1	0	0	0	0	0	0	0	1	3	1	2	2	2	2	3	2	3	1	1	1	1	0	0	1	0	0	1	1	3	2	2	2	1	1	1	1	1	1	0	0	2
4150	16	3	0	1	1	1	0	1	0	0	1	0	0	0	3	2	2	1	1	3	2	2	2	1	1	0	0	0	0	1	0	0	1	1	1	1	2	2	0	1	1	0	0	0	0	0	2
4151	12	2	0	0	0	0	0	0	0	0	1	0	0	0	3	2	2	3	1	3	3	2	3	1	1	1	1	1	0	1	1	0	0	1	3	3	1	2	1	1	1	1	0	0	0	1	2
4156	13	6	1	0	1	0	1	1	0	0	1	0	0	0	2	2	2	3	3	1	3	2	2	1	0	1	1	0	0	1	0	0	1	1	3	2	2	2	1	1	0	0	0	0	0	0	2
4161	22	10	0	0	0	1	0	0	0	0	1	0	0	0	2	1	1	1	1	1	1	2	3	0	1	1	1	0	0	1	1	1	1	1	1	1	1	1	1	1	1	1	1	0	0	1	1
4162	10	5	1	1	0	1	0	1	0	0	0	0	0	1	3	2	2	2	2	2	2	2	3	0	1	1	1	1	1	1	1	1	1	1	2	2	1	2	1	1	1	1	0	0	0	1	2
4165	13	3	0	0	0	1	0	0	0	0	1	0	1	0	2	1	2	2	1	2	2	2	2	1	1	0	1	0	1	1	1	1	1	0	2	2	1	2	1	1	1	1	0	0	0	0	2
4171	15	4	0	0	0	0	0	0	1	0	1	0	0	0	2	3	2	2	2	3	3	3	2	1	0	0	0	1	1	1	0	0	0	1	3	3	1	2	1	1	1	0	0	1	0	0	2
4178	23	1	1	1	0	1	0	1	0	0	1	0	0	0	3	2	2	2	3	2	2	3	3	1	1	1	1	1	1	1	1	1	0	0	2	3	2	1	1	1	1	0	0	0	0	0	2
4180	14	4	0	0	0	0	0	0	1	0	1	0	0	1	2	1	2	2	2	2	3	3	2	1	0	0	1	0	0	1	0	0	0	0	3	2	1	3	1	1	1	1	0	0	0	0	2
4185	18	2	0	1	1	0	0	0	1	1	1	0	1	1	3	2	2	2	1	2	3	3	2	1	1	0	0	0	1	1	0	0	1	0	3	2	2	2	1	1	1	1	1	1	1	0	2
4187	11	4	0	1	1	1	0	0	0	0	0	0	0	1	3	2	2	2	3	2	1	3	3	1	1	0	1	0	1	1	1	0	1	0	2	1	3	2	1	1	1	1	1	1	1	1	2
4190	20	5	0	1	0	0	0	0	0	0	1	0	0	0	2	1	1	1	1	1	3	3	2	1	1	1	1	1	0	1	1	1	0	1	3	2	1	1	1	1	1	1	0	0	0	0	2
4191	20	4	1	1	1	1	0	0	0	0	0	0	0	1	2	2	2	2	2	1	3	3	2	1	1	1	1	0	0	1	1	0	1	1	1	1	1	2	1	1	1	1	0	0	0	0	2
4192	9	4	0	0	1	1	0	0	0	0	0	0	1	0	2	2	1	2	2	2	2	3	2	1	0	0	0	0	0	1	0	1	0	0	3	3	2	2	0	1	1	0	0	0	0	0	2
4193	14	1	0	1	0	0	0	0	0	0	1	0	1	0	2	2	2	1	2	3	3	4	2	1	0	0	1	0	0	1	0	0	1	0	3	3	1	2	1	1	0	0	0	0	0	0	2
4194	18	4	0	1	0	0	0	0	1	0	1	0	1	0	2	1	1	2	2	2	2	4	2	1	0	0	0	0	0	1	0	0	0	1	2	3	2	1	1	1	1	1	1	0	0	1	2
4198	10	3	0	1	0	0	0	0	0	0	0	0	1	0	3	1	2	1	1	1	3	4	2	1	0	1	0	0	0	1	0	0	0	1	2	2	1	1	1	1	1	1	1	0	0	0	2
4199	22	4	1	1	1	1	0	1	0	0	1	0	0	1	2	3	2	1	2	2	3	4	2	1	0	0	0	0	0	0	0	0	0	0	2	2	2	1	1	1	0	0	0	0	0	0	2
4201	15	6	0	0	0	0	0	1	0	0	1	0	1	0	3	2	1	1	1	2	2	4	2	0	0	0	1	0	0	0	0	0	0	0	3	3	2	2	0	1	0	0	0	0	0	0	2
4206	21	4	1	1	1	0	0	0	0	0	1	0	1	0	2	1	2	1	2	2	2	4	2	1	1	0	1	0	0	1	0	0	0	0	3	2	1	2	0	1	0	0	0	0	0	0	2
4208	14	5	0	1	0	0	0	0	0	0	1	0	0	0	2	2	1	2	3	2	3	4	2	1	0	0	0	0	0	1	1	0	0	1	3	2	1	2	1	1	0	0	0	0	0	0	2
4214	22	2	0	0	0	0	0	0	0	0	0	0	0	0	2	1	2	1	2	1	2	4	2	1	0	1	0	0	1	1	0	0	1	0	3	3	2	2	1	1	0	0	0	0	0	0	2
4222	7	2	0	1	0	1	0	0	0	0	1	0	1	0	3	2	2	2	3	2	3	4	2	1	0	0	1	0	0	1	0	0	0	0	3	2	2	2	0	1	1	0	0	0	0	0	2
4225	15	2	0	1	1	1	0	0	0	0	1	0	0	0	2	2	2	1	1	1	3	4	2	1	0	0	1	0	0	1	0	0	1	0	1	1	1	1	1	1	1	1	0	0	0	1	1
4227	15	2	0	0	0	0	0	0	0	0	1	0	1	0	2	2	2	1	2	1	1	4	2	1	0	0	0	0	0	0	0	0	0	0	1	1	1	1	0	1	1	1	1	0	0	0	2
4236	13	3	1	1	1	1	1	1	0	0	1	0	0	0	3	2	2	2	1	1	3	1	2	1	1	1	1	0	1	1	1	1	1	1	1	1	2	2	1	1	1	1	0	0	0	0	2
4239	19	5	1	1	1	1	0	1	0	0	1	0	0	0	2	1	2	1	1	2	3	1	3	1	0	0	1	0	1	1	0	0	1	0	2	2	1	2	1	1	1	1	0	0	0	0	2
4240	23	6	1	1	1	1	1	1	0	0	0	0	0	1	2	1	2	1	1	2	2	1	2	1	1	1	1	1	1	1	1	1	1	1	1	1	2	1	1	0	0	0	0	0	0	0	2
4241	25	1	1	1	1	1	1	1	0	0	0	0	0	1	3	2	2	2	1	2	1	1	2	1	1	0	1	0	0	1	0	1	1	1	3	1	2	2	1	1	0	1	1	1	1	0	2
4244	28	3	1	1	1	1	0	1	0	0	0	0	0	1	2	2	2	1	1	2	2	1	2	1	1	0	1	0	1	1	1	1	1	1	2	1	1	2	1	1	1	1	1	0	0	0	2
4248	29	0	1	1	1	1	0	0	0	0	1	0	0	0	2	1	1	1	1	1	2	2	3	1	1	1	1	1	1	1	1	1	1	1	2	1	1	1	1	1	1	1	1	0	0	1	2
4249	33	9	0	1	1	1	1	1	0	0	1	0	0	0	2	1	1	2	1	1	2	2	2	1	1	1	0	0	0	1	0	1	1	1	3	2	2	1	1	1	1	1	0	0	0	1	1
4253	16	5	1	1	0	1	0	1	0	0	1	0	1	0	2	1	2	2	1	3	1	2	3	1	0	0	0	0	0	1	1	1	1	1	3	3	2	2	1	1	1	0	0	0	0	1	2
4254	17	3	1	0	1	1	1	0	0	0	1	0	0	0	2	1	1	2	1	2	2	2	3	0	1	1	1	1	1	1	1	1	1	1	2	2	2	2	1	1	1	1	0	0	0	0	2
4256	19	4	0	1	1	1	1	0	0	0	1	0	0	0	2	1	1	2	1	2	1	2	3	1	1	0	1	0	0	1	1	1	1	1	1	2	1	2	1	1	1	1	1	0	0	0	2
4259	15	5	0	1	1	1	1	0	0	0	1	0	0	0	2	2	2	2	2	2	2	2	3	1	1	1	1	0	0	1	1	1	1	1	2	2	2	2	1	1	0	0	0	0	0	0	2
4260	30	12	1	1	1	1	0	0	0	0	1	0	0	1	2	2	2	1	1	2	3	2	3	1	1	1	1	0	0	1	0	1	0	1	2	2	1	2	1	1	1	1	1	0	0	1	2
4262	25	4	0	0	0	0	0	0	0	0	1	0	1	0	2	2	2	2	2	2	3	2	2	1	1	0	0	0	1	1	0	0	1	1	3	1	2	2	1	1	1	1	0	0	1	0	2
4264	17	5	0	1	1	1	0	1	0	0	1	0	0	0	3	2	2	2	1	2	2	2	3	1	1	0	1	0	1	1	1	1	1	1	2	2	1	2	1	1	1	0	0	0	0	0	2
4265	20	5	1	0	1	1	1	0	1	0	0	0	0	0	2	1	1	1	1	1	3	2	3	1	1	1	1	0	0	1	1	1	1	1	3	3	1	2	1	1	1	1	1	0	0	1	2
4269	23	7	1	1	0	1	1	0	0	0	0	0	1	1	2	2	2	1	1	2	2	2	3	1	1	1	1	1	1	1	0	1	1	1	1	1	2	2	1	1	1	1	1	1	1	1	2
4271	22	5	1	1	0	0	0	0	0	0	1	0	1	0	2	2	1	2	2	3	2	2	3	1	1	1	0	1	1	1	0	0	1	0	2	2	1	2	1	1	0	0	0	0	0	0	2
4272	12	3	0	1	0	1	0	0	0	0	1	0	0	0	3	2	1	2	1	2	2	2	3	1	1	0	1	0	1	1	1	1	1	1	2	2	2	2	1	1	0	0	0	0	0	0	2
4274	16	5	0	1	0	0	0	0	0	0	1	0	0	0	2	1	2	3	1	2	2	2	3	1	1	0	0	0	0	1	1	1	1	1	2	2	1	1	1	1	0	1	0	0	0	1	2
4276	10	5	0	1	1	0	0	0	0	0	1	0	0	1	2	2	1	2	1	2	2	2	3	1	0	1	1	1	1	1	0	1	1	1	3	1	1	2	1	1	1	1	1	0	0	1	2
4277	11	5	0	0	1	1	0	0	0	0	0	0	0	1	2	2	2	3	2	2	2	2	3	1	1	1	1	1	1	1	0	0	0	0	2	2	2	2	1	1	1	1	1	1	1	1	2
4279	23	8	0	0	0	0	0	0	0	0	0	0	1	0	2	1	1	2	1	2	3	3	3	0	0	0	0	0	0	1	0	0	1	1	3	3	2	2	0	1	1	1	1	0	0	1	2
4284	16	2	1	1	0	0	0	0	0	0	1	0	0	0	2	1	1	3	1	3	1	3	2	1	0	1	0	0	0	1	0	1	1	1	2	2	1	2	1	1	0	0	0	0	0	0	2
4285	27	4	0	1	0	1	0	0	0	0	1	0	0	0	2	1	2	2	2	2	2	3	3	1	0	0	0	0	0	1	0	1	0	1	3	2	2	2	0	1	0	0	0	0	0	0	2
4286	9	1	0	0	0	0	0	0	0	0	1	0	0	1	3	2	1	2	1	2	2	3	2	1	0	0	1	0	0	1	1	0	1	1	3	3	1	2	1	1	0	0	0	0	0	0	2
4293	20	2	0	0	0	1	0	0	0	0	1	0	0	0	2	2	1	1	3	2	2	4	2	1	0	0	1	0	1	0	0	0	0	0	2	3	1	1	1	1	1	1	1	0	0	1	1
4296	15	5	0	1	0	0	0	0	1	0	1	0	1	0	2	2	2	2	1	2	3	4	2	1	1	1	1	0	0	1	0	0	0	0	3	2	2	2	1	0	0	0	0	0	0	0	2
4298	15	5	0	1	0	0	0	0	0	0	1	0	1	0	3	2	2	1	2	2	3	4	2	0	1	0	0	0	1	1	0	0	1	0	3	2	2	2	1	1	1	1	0	0	0	0	2
4299	8	2	0	1	0	0	0	0	0	0	0	0	0	1	2	2	2	3	2	1	2	4	2	1	0	1	0	1	1	1	0	0	0	0	2	2	1	1	1	1	1	1	1	1	1	1	2
4301	25	3	0	1	0	0	0	0	0	0	1	0	1	1	3	3	2	1	1	2	1	4	2	1	0	0	1	0	0	0	0	0	0	0	3	3	2	2	0	1	1	1	1	0	0	0	2
4311	20	3	0	0	1	0	0	0	0	0	1	0	0	0	2	2	1	2	1	2	2	4	1	1	0	0	1	0	0	1	1	0	1	1	3	2	2	2	1	1	1	1	1	1	1	0	2
4312	27	10	1	1	1	1	1	1	0	0	1	0	0	0	1	2	2	2	1	2	3	1	3	1	1	1	0	1	1	1	1	1	1	1	1	1	2	2	1	1	0	0	0	0	0	0	2
4313	13	3	1	1	1	1	1	1	0	0	0	0	0	1	3	2	2	2	2	2	2	1	2	1	1	1	1	1	1	1	1	1	1	1	1	1	2	2	1	1	1	1	1	0	0	1	2
4315	13	0	1	1	1	1	1	0	0	0	1	0	0	0	3	1	2	1	1	1	2	1	2	1	1	1	1	1	0	1	1	1	1	1	3	3	2	1	1	1	1	0	0	0	0	0	1
4316	12	1	1	1	1	1	1	1	0	0	1	0	0	0	3	2	2	3	1	2	2	1	3	1	1	1	0	1	0	1	0	0	0	1	3	3	2	2	1	1	1	0	0	0	0	0	2
4317	10	2	1	1	1	0	0	0	0	0	1	0	0	1	3	2	2	3	1	2	3	1	3	1	1	1	0	0	0	1	1	1	1	1	3	3	1	2	1	1	0	0	0	0	0	0	2
4321	21	10	1	1	0	1	0	1	0	0	1	0	0	0	3	2	2	1	1	1	3	2	3	1	1	1	1	0	0	1	1	1	1	0	3	1	1	1	1	1	0	0	0	0	0	0	1
4323	27	6	1	0	1	1	0	0	0	0	1	0	1	0	2	2	2	2	1	3	2	2	2	1	1	1	1	0	1	1	0	1	1	1	2	2	2	2	0	1	1	0	0	0	0	0	2
4328	17	9	1	1	1	0	1	0	0	0	1	0	0	0	2	1	1	2	1	3	2	2	3	1	1	1	1	0	0	1	0	1	1	1	3	2	2	2	1	1	1	1	1	0	0	1	2
4330	13	1	1	1	1	1	1	1	0	0	0	0	0	1	3	2	2	2	2	2	3	1	2	1	1	1	1	1	1	1	1	1	1	1	2	2	1	2	1	1	1	1	1	0	0	1	2
4331	16	3	1	0	0	0	0	1	0	0	0	0	1	0	2	2	1	2	1	2	2	2	2	1	1	1	1	0	0	1	1	1	1	1	1	1	1	1	1	1	1	1	1	0	0	1	2
4333	16	4	0	1	1	1	0	0	0	1	1	1	0	0	3	1	1	2	2	1	1	2	2	1	1	1	1	0	1	1	1	0	1	1	2	1	1	2	1	1	1	1	0	0	0	0	2
4334	8	3	1	1	0	1	0	0	0	1	0	0	0	0	2	2	1	1	2	3	3	2	2	1	1	0	1	0	0	1	0	1	1	1	2	1	1	2	1	1	0	0	0	0	0	1	2
4335	19	5	0	1	0	1	0	0	0	0	1	0	1	1	3	2	2	1	2	3	2	2	2	1	1	1	1	0	1	1	1	0	1	1	3	2	1	2	0	1	1	1	1	1	1	1	2
4336	16	0	1	1	1	0	1	1	0	0	1	0	0	0	2	1	2	2	1	2	3	2	3	1	1	1	1	0	0	1	1	1	1	0	3	2	1	2	1	1	0	0	0	0	0	0	2
4342	25	1	1	1	1	1	1	0	0	0	1	0	0	0	3	2	2	2	1	2	2	2	3	1	1	0	1	1	1	1	1	0	1	1	2	2	2	1	1	1	1	1	0	0	0	0	2
4343	13	5	0	1	1	1	1	1	0	0	1	0	0	0	2	2	2	3	2	2	3	2	3	1	1	1	1	1	1	1	1	1	1	1	3	2	2	2	1	1	1	1	0	0	0	0	2
4344	8	2	0	1	1	1	1	1	0	0	1	0	0	0	3	2	2	2	2	2	3	2	3	1	1	1	1	1	1	1	1	1	1	1	2	2	2	2	1	1	1	1	0	0	0	0	2
4348	10	5	1	1	0	1	1	1	0	0	1	0	0	0	2	2	2	2	1	2	2	2	2	1	1	1	1	0	1	1	0	1	1	1	2	2	1	2	1	1	0	0	0	0	0	0	2
4349	19	5	0	1	0	0	0	1	0	0	1	0	0	0	2	1	2	2	1	2	2	2	2	1	0	0	1	0	0	0	0	1	1	1	3	1	1	2	1	1	1	1	0	0	0	0	2
4356	29	9	0	1	1	1	0	0	0	1	1	0	1	0	2	2	1	2	1	1	1	3	2	1	1	0	1	0	0	1	1	1	1	1	3	1	1	2	1	1	1	1	1	0	0	1	2
4361	22	5	1	1	0	0	0	0	0	0	1	0	1	0	2	2	2	2	1	2	3	3	2	1	1	1	1	0	0	0	0	1	0	1	3	3	1	2	1	1	1	1	1	0	0	0	2
4362	20	9	1	1	0	1	0	0	0	0	1	0	0	0	2	1	1	1	1	2	2	3	3	1	1	1	1	1	1	1	1	1	1	1	2	3	1	1	1	1	1	1	1	1	0	1	2
4365	21	1	0	1	0	0	0	1	0	0	1	0	0	0	2	2	1	1	1	1	1	3	3	1	1	0	1	0	1	1	0	1	1	1	2	1	2	1	1	1	1	1	0	0	0	0	2
4367	20	5	0	0	0	0	0	0	0	0	0	0	1	0	3	2	1	2	1	2	3	3	2	0	0	0	0	0	1	1	1	1	1	1	3	2	1	2	0	1	1	0	0	0	0	0	2
4372	20	10	0	1	0	0	0	0	0	0	1	0	0	0	2	2	1	2	2	2	2	3	2	1	0	0	1	0	1	1	0	0	0	1	3	3	2	1	1	1	1	0	0	0	0	0	2
4376	12	4	0	1	0	0	0	0	1	0	1	0	1	1	3	1	1	1	1	1	2	3	2	1	1	0	1	0	1	1	0	0	1	1	3	1	1	2	1	1	1	1	0	0	0	0	2
4377	14	3	0	1	0	0	0	0	0	0	0	0	0	1	2	2	1	2	1	2	3	4	2	1	0	0	1	0	0	1	0	1	0	0	2	2	1	3	0	1	1	0	0	0	0	0	2
4382	14	1	0	0	0	0	0	0	0	0	1	0	1	0	2	3	2	2	1	2	3	4	1	1	0	0	0	0	0	1	0	0	0	0	3	2	2	2	1	1	1	1	1	0	0	0	2
4383	19	2	0	1	0	1	1	0	0	0	1	0	0	0	3	2	2	3	1	2	3	4	2	1	0	1	0	0	1	0	0	0	0	1	3	3	2	2	0	1	1	1	0	0	0	0	2
4385	23	6	1	1	1	0	0	0	0	0	1	0	0	0	2	2	2	3	1	2	3	4	3	1	1	1	1	1	1	1	1	1	1	1	3	3	1	2	1	1	1	1	0	0	0	0	2
4386	21	2	0	0	0	0	0	0	0	0	1	0	1	0	2	2	2	1	1	1	2	4	2	1	0	0	0	0	0	0	0	0	0	0	2	3	2	2	1	1	0	0	0	0	0	0	2
4389	8	1	0	0	0	0	0	0	0	0	1	0	1	0	2	3	2	2	2	1	3	4	1	1	0	0	1	0	0	0	0	0	0	0	1	2	2	2	1	1	1	1	1	0	0	0	2
4392	13	1	1	1	1	1	0	1	0	0	1	0	0	0	2	2	1	2	1	2	3	1	3	1	1	0	0	0	0	1	1	1	1	1	1	1	2	2	0	1	1	0	0	0	0	0	2
4393	25	14	1	1	0	1	1	1	0	0	1	0	0	0	2	2	1	1	1	2	2	1	3	1	1	1	1	1	1	1	1	1	1	1	2	2	1	1	1	1	1	1	1	0	0	1	1
4395	10	4	1	0	0	0	0	0	0	0	1	0	0	0	3	2	2	3	1	2	2	1	3	1	1	1	1	0	1	1	1	1	1	1	2	2	2	2	0	1	0	0	0	0	0	0	2
4397	19	4	0	1	0	0	0	0	0	0	0	0	0	1	2	2	1	1	1	1	1	1	2	0	1	0	1	0	1	1	0	0	1	1	3	2	1	2	1	1	1	1	1	1	1	0	2
4403	19	4	1	1	0	1	0	1	0	0	1	0	0	0	3	2	2	3	1	2	2	2	2	1	1	0	1	0	0	1	1	1	1	1	3	2	2	1	1	1	1	1	0	0	0	0	2
4406	10	3	1	1	1	1	1	0	0	1	1	0	0	0	3	2	2	2	1	2	2	2	3	1	1	0	0	0	1	1	1	0	1	1	1	1	2	2	0	1	1	1	1	0	0	1	2
4407	25	4	1	1	0	1	0	1	0	0	0	0	1	0	2	1	1	2	2	2	2	2	2	1	1	0	1	0	1	1	1	1	1	1	3	2	2	2	1	1	1	1	1	0	0	0	2
4412	12	4	1	1	1	0	0	0	0	0	1	0	0	0	3	2	2	3	2	2	2	2	3	1	1	1	0	0	1	1	0	0	1	1	3	3	2	2	1	1	0	0	0	0	0	1	1
4413	11	3	1	1	0	1	0	1	0	0	0	0	0	1	3	2	2	2	1	2	2	2	3	1	1	1	1	0	0	1	0	1	1	1	3	3	2	2	1	1	1	1	1	1	1	1	2
4415	29	4	1	1	0	1	0	1	0	0	1	0	0	0	2	2	2	1	1	2	2	2	3	1	1	1	1	1	1	1	0	1	1	1	2	2	1	1	1	1	1	1	0	0	0	1	2
4418	30	6	0	1	0	1	1	0	0	0	1	0	0	0	2	2	1	1	1	1	2	2	3	1	1	1	1	0	0	1	0	1	1	1	2	2	1	2	1	1	1	0	1	0	0	0	2
4420	12	6	1	1	0	1	0	0	0	0	0	0	0	1	2	2	2	3	1	2	2	2	3	1	1	1	1	1	1	1	1	0	1	1	3	2	2	2	1	1	1	1	1	1	0	1	2
4423	11	1	0	1	0	0	0	0	0	0	1	0	0	0	3	2	2	3	1	3	3	2	3	1	1	1	0	0	0	1	0	0	1	1	3	1	2	2	0	1	0	0	0	0	0	0	2
4424	18	2	0	1	1	1	0	0	0	0	1	0	1	0	2	1	1	2	2	2	2	2	2	1	0	1	1	1	1	0	0	1	1	1	3	2	2	2	1	1	0	0	0	0	0	0	2
4425	21	3	0	1	0	1	0	0	0	0	1	0	0	0	3	1	2	2	1	3	2	2	2	1	1	0	1	0	1	1	1	1	1	1	3	3	1	2	1	1	1	1	0	0	0	0	2
4431	15	8	0	0	0	0	0	0	0	0	1	0	0	0	2	2	1	2	1	1	2	3	2	1	0	1	1	1	0	1	0	0	0	1	1	1	3	3	1	1	1	1	0	0	0	0	2
4433	10	4	0	0	0	1	0	0	0	0	0	0	1	0	3	2	2	2	1	2	3	3	2	1	0	0	0	1	0	1	0	1	0	1	2	2	2	2	0	0	0	0	0	0	0	0	2
4434	5	0	0	0	0	0	0	0	0	0	1	0	1	0	3	2	1	2	2	2	2	3	1	1	0	0	0	0	0	0	0	1	0	1	2	2	2	2	1	1	1	1	1	1	0	0	2
4436	15	1	0	1	0	0	0	0	0	0	1	0	0	0	3	2	2	3	2	3	2	3	2	1	0	0	0	0	0	1	0	0	0	0	3	3	2	2	0	1	1	0	0	0	0	0	2
4437	33	9	0	0	1	0	0	0	0	0	1	0	0	0	3	2	1	1	1	2	3	4	2	1	0	0	1	0	1	0	0	0	0	0	3	3	1	1	1	1	1	1	1	0	0	0	2
4441	17	5	0	1	1	0	0	0	0	0	1	0	0	0	2	1	1	1	1	2	1	4	1	1	0	0	1	1	1	1	0	1	1	0	3	2	1	2	1	1	1	0	1	1	0	0	2
4442	17	10	0	1	0	1	0	0	1	1	1	0	1	1	2	1	1	2	1	2	2	4	2	1	1	0	1	0	0	1	0	0	1	1	3	3	1	2	1	1	1	1	0	0	0	1	2
4450	16	6	1	1	0	1	0	1	0	0	0	0	0	1	3	2	1	2	1	2	2	4	3	1	1	0	1	0	1	1	1	1	1	1	2	2	2	2	1	1	0	0	0	0	0	0	2
4453	16	4	0	0	0	0	0	0	0	0	0	0	1	0	2	1	1	1	1	1	1	4	2	1	1	0	1	0	0	1	0	0	0	1	3	1	1	1	1	1	1	1	0	1	0	0	1
4454	24	9	0	0	0	0	0	0	0	0	1	0	0	0	3	2	1	1	2	1	1	5	1	0	0	0	0	0	0	1	0	1	0	0	3	3	3	1	0	0	0	0	0	0	0	0	1
4457	25	5	1	1	1	1	1	1	0	0	1	0	0	0	2	1	2	2	1	2	1	1	3	1	1	1	1	1	1	1	1	1	1	1	1	2	1	1	1	1	1	0	0	0	0	0	1
4458	17	7	1	1	1	0	1	1	0	0	1	0	0	0	2	2	2	3	2	3	3	1	3	1	1	1	1	1	0	1	0	1	0	1	3	2	2	2	1	1	0	0	0	0	0	0	2
4460	10	1	1	1	1	1	0	0	0	0	1	0	0	0	3	2	2	2	2	2	1	1	3	1	1	1	1	1	1	1	0	1	1	1	2	1	3	3	0	1	1	0	0	0	0	0	2
4462	22	13	1	1	1	1	1	1	0	0	1	0	1	0	3	2	1	2	1	2	3	1	2	0	1	1	1	0	1	1	1	1	1	1	2	2	1	1	0	1	1	0	0	0	0	0	2
4464	27	12	1	1	0	1	1	0	0	0	1	0	0	0	2	1	2	2	1	2	2	2	3	1	0	0	1	0	0	1	0	1	1	1	2	2	1	2	1	1	1	1	0	0	0	1	2
4466	25	1	0	1	0	0	0	0	0	0	0	0	0	0	2	2	2	1	1	2	2	2	2	1	1	0	1	0	1	1	1	0	1	1	3	1	2	2	1	1	1	1	1	1	0	0	2
4469	29	4	0	0	0	0	0	0	1	0	1	0	1	0	3	2	1	1	1	2	3	2	2	1	0	0	0	0	0	1	1	1	1	1	3	2	2	2	1	1	1	1	1	1	0	0	2
4470	16	3	0	1	1	1	1	0	0	0	1	0	0	0	2	2	1	1	1	1	3	2	2	1	1	0	1	0	0	1	1	1	1	1	3	1	1	1	1	1	1	1	1	0	0	0	2
4471	15	4	0	1	0	0	0	0	0	0	1	0	0	0	3	2	1	3	1	2	3	2	2	1	1	1	1	0	0	1	1	1	1	1	3	2	2	2	1	1	1	1	0	0	0	0	2
4472	20	5	0	1	0	1	1	1	0	0	1	0	0	0	2	1	2	1	2	2	3	2	2	1	0	0	1	0	1	1	1	1	1	1	2	1	2	2	0	1	1	0	0	0	0	0	2
4477	20	5	0	1	1	0	0	0	0	0	1	0	1	0	3	1	2	2	1	2	2	2	1	1	1	0	1	0	1	1	0	1	1	1	3	1	1	2	1	1	1	1	1	0	0	0	2
4478	18	1	0	0	0	0	0	0	0	0	1	0	0	0	3	2	2	1	2	2	3	2	1	0	0	0	0	0	0	0	0	0	0	1	3	1	1	2	0	1	0	1	1	1	0	0	2
4479	14	4	0	1	1	0	1	1	0	0	1	0	0	0	2	2	2	2	1	2	2	2	2	1	1	0	1	0	1	1	1	1	1	1	2	2	1	2	1	1	1	1	0	0	0	0	2
4480	18	2	0	1	0	0	0	0	0	0	1	0	0	0	3	2	2	1	1	2	2	2	2	1	1	0	1	0	0	1	1	0	1	0	3	2	2	2	1	1	0	0	0	0	0	0	2
4485	8	0	0	1	1	0	0	0	0	0	0	0	0	1	3	3	2	3	3	2	3	2	3	0	1	1	1	1	0	1	1	0	1	1	3	3	2	3	1	1	1	1	1	1	1	0	2
4486	16	0	0	1	0	0	0	0	0	0	1	0	1	0	3	2	2	2	1	2	3	2	2	1	1	1	1	0	0	1	0	1	1	1	3	1	2	1	1	1	1	1	0	0	0	0	2
4490	10	4	0	0	0	1	0	0	0	0	1	0	0	0	2	2	2	1	1	1	3	2	3	1	1	1	1	1	1	1	1	1	1	1	1	1	1	1	1	1	1	0	0	0	0	1	1
4494	9	1	1	1	1	1	0	1	0	0	1	0	0	0	3	1	2	2	2	2	3	2	3	1	1	0	0	0	0	1	1	1	1	1	2	2	2	2	1	1	1	1	0	0	0	1	2
4496	19	3	0	1	0	1	0	1	0	0	0	0	0	1	3	2	2	2	1	2	3	2	2	1	1	1	1	0	0	1	0	0	1	1	2	2	2	2	0	1	1	1	1	0	0	1	2
4499	21	2	0	0	0	0	0	0	0	0	1	0	0	0	3	2	2	2	1	1	3	3	2	1	1	0	0	0	0	1	0	0	1	1	2	1	1	2	1	1	1	0	0	0	0	0	2
4503	21	5	1	1	0	1	1	0	0	0	1	0	0	0	3	1	2	2	2	3	3	3	2	1	1	0	1	1	0	1	0	0	1	1	3	3	1	3	0	1	1	1	0	0	0	1	2
4504	15	5	0	1	0	1	0	0	0	0	1	0	0	0	3	2	2	1	1	2	1	3	2	1	0	0	1	0	1	1	1	1	1	1	3	1	1	2	1	1	1	1	1	0	0	1	2
4507	25	2	0	1	1	0	0	1	0	0	1	0	1	0	2	3	2	2	1	2	2	4	1	1	0	0	1	0	1	0	0	0	0	0	3	2	1	2	1	1	1	1	1	0	0	0	2
4511	8	2	0	0	0	0	0	0	0	0	0	0	0	1	2	1	2	3	1	2	3	4	2	0	0	0	1	0	0	1	0	0	0	0	3	2	2	2	1	1	1	1	0	0	0	0	2
4517	17	1	0	0	0	0	0	0	0	0	0	0	0	1	2	1	2	2	1	1	2	4	2	0	0	0	0	0	0	1	0	0	0	0	3	2	2	2	1	1	1	1	1	1	1	0	2
4519	9	1	0	0	0	1	0	0	0	0	0	0	1	0	3	3	1	2	1	2	3	4	1	1	0	0	0	0	0	0	0	0	0	0	3	2	2	3	1	0	0	0	0	0	0	0	2
4523	13	3	0	1	0	0	0	0	0	0	0	0	1	0	3	2	1	2	1	3	1	4	1	1	0	0	1	0	0	0	1	0	1	1	3	2	1	2	1	1	1	0	1	0	0	0	2
4524	15	3	0	0	0	0	0	0	0	0	1	1	1	0	3	2	2	2	1	2	2	4	2	0	0	0	0	0	0	1	0	1	0	1	1	1	2	2	1	1	1	1	1	1	1	1	2
4531	23	6	0	1	1	0	0	0	0	0	0	0	0	1	2	2	2	3	2	2	2	4	2	0	0	0	1	0	1	1	0	0	1	0	3	3	1	2	1	1	1	0	1	0	0	0	2
4532	9	3	0	1	0	0	0	0	0	0	1	0	0	0	3	2	2	2	1	2	2	5	1	1	0	0	0	0	0	1	0	0	1	1	1	2	2	2	1	1	1	1	0	0	0	1	2
5005	23	4	0	1	1	1	0	1	0	0	0	1	0	0	2	1	2	1	1	2	2	2	3	1	1	1	1	1	1	1	1	1	0	1	3	1	2	2	1	1	1	1	1	1	1	0	2
5006	10	3	0	1	0	1	1	1	0	0	0	0	0	1	2	2	1	2	2	2	2	2	3	1	1	1	0	1	0	0	1	0	1	0	3	1	1	2	1	1	1	1	1	0	1	0	2
5010	25	3	0	1	0	1	1	1	0	0	0	1	1	0	2	2	2	2	2	2	3	1	3	1	1	1	1	1	0	1	1	1	1	1	2	1	1	2	1	1	1	1	0	0	0	0	2
5017	22	2	1	1	1	1	1	0	0	0	0	1	0	0	3	2	2	2	2	2	3	1	2	1	1	1	1	0	1	1	1	1	1	1	2	2	1	2	1	1	1	1	1	1	0	0	2
5018	25	3	1	1	1	1	1	1	0	0	0	1	0	0	3	2	2	2	2	2	1	1	3	1	1	1	1	1	1	1	1	1	1	1	1	1	2	2	1	1	1	1	1	1	1	1	2
5021	17	3	1	1	1	1	1	1	0	0	0	0	0	1	3	2	2	2	3	2	2	2	3	1	1	1	1	0	1	1	1	0	1	1	1	2	2	2	1	1	0	1	0	0	1	0	2
5025	23	2	1	1	1	1	1	1	0	0	0	0	0	1	2	2	2	2	3	2	2	1	3	1	1	1	1	1	1	1	1	1	1	1	1	1	2	2	1	1	1	1	1	0	0	0	2
5031	43	2	0	1	1	1	1	0	0	0	0	1	0	0	2	2	2	2	2	2	1	2	3	1	1	1	1	1	1	1	1	1	0	1	3	2	2	2	1	1	1	1	0	0	0	0	2
5034	19	4	1	1	1	1	1	1	0	0	0	0	0	1	2	2	2	2	1	2	3	1	2	1	1	1	1	0	0	1	1	1	1	1	2	2	2	2	1	1	1	1	1	0	0	1	2
5038	14	4	1	1	1	1	1	1	0	0	0	1	0	0	3	1	2	2	2	2	3	1	3	1	1	1	1	1	0	1	1	0	1	1	2	2	1	2	1	0	0	0	0	0	0	0	2
5041	13	1	0	0	1	0	0	0	0	0	0	1	0	1	1	2	2	3	2	2	3	2	2	1	0	0	1	0	0	0	0	0	1	0	3	2	3	2	0	0	0	0	0	0	0	0	2
5050	23	3	0	1	0	0	1	0	0	1	0	0	0	0	2	2	1	1	1	3	1	3	2	1	1	0	0	0	0	1	1	0	1	1	2	2	1	2	1	1	1	1	1	1	1	1	2
5051	17	4	1	1	1	1	1	0	1	0	0	1	0	0	2	1	2	2	2	1	2	3	3	1	0	1	0	0	0	1	0	1	1	1	1	1	2	2	1	0	0	0	0	0	0	0	2
5052	25	3	1	0	0	0	1	1	0	0	0	0	0	1	2	2	2	2	1	2	3	3	2	1	1	1	1	1	0	1	0	0	0	0	3	2	1	2	1	1	1	1	1	1	1	1	2
5066	18	2	1	1	1	1	1	1	0	0	0	0	0	0	3	2	2	2	2	2	2	1	3	1	1	1	1	1	1	1	1	1	1	1	1	2	1	2	1	0	0	0	0	0	0	0	2
5072	21	4	0	1	1	1	1	1	0	0	0	1	1	0	2	2	2	3	2	2	2	2	2	1	1	1	1	0	1	1	0	1	1	1	3	2	2	2	1	0	1	1	0	0	0	0	2
5074	16	2	0	1	1	1	0	1	0	0	0	0	0	0	3	2	2	2	2	2	3	2	2	1	1	0	1	0	0	1	1	1	1	0	3	1	1	2	1	1	1	1	1	0	0	1	2
5077	11	2	0	0	0	1	0	0	0	0	1	1	0	0	2	2	2	2	2	2	2	2	2	1	1	1	1	1	1	1	0	1	1	1	2	1	1	2	1	1	1	1	0	0	0	1	2
6004	17	7	0	1	0	1	0	0	0	0	0	0	0	1	2	2	2	2	1	2	2	4	2	1	0	0	1	0	0	1	0	0	0	0	3	3	1	2	1	1	1	1	1	1	1	0	2
6006	20	5	0	1	0	1	1	0	0	0	0	0	0	1	2	2	2	1	2	1	2	1	3	1	1	1	1	1	1	1	1	1	1	1	3	1	1	2	1	1	1	1	1	1	0	1	2
6012	24	5	1	1	1	1	1	1	0	0	0	0	1	0	2	2	2	3	1	2	3	1	3	1	1	1	1	1	1	1	0	1	1	1	2	2	1	2	1	1	1	1	1	1	0	0	2
6017	14	6	1	1	1	1	1	0	0	0	0	0	1	0	2	1	1	1	2	1	3	1	3	1	1	1	1	0	1	1	0	1	1	1	2	2	2	1	1	0	1	0	0	0	0	1	1
6019	26	6	1	1	1	1	1	0	0	0	0	0	1	0	2	1	1	2	3	1	2	1	3	1	0	1	1	0	1	1	1	1	1	1	2	2	1	2	1	1	1	1	1	0	0	1	1
6020	13	5	0	1	1	0	0	0	1	0	0	0	0	1	3	2	1	2	2	2	2	1	2	1	1	0	0	0	1	0	0	0	1	1	3	2	2	2	1	1	1	0	0	0	0	0	2
6025	25	3	1	0	1	1	1	0	0	0	0	0	1	0	2	2	1	2	1	2	3	2	3	1	1	0	1	0	1	1	0	0	1	0	2	2	2	2	0	1	1	0	0	0	0	0	2
6027	16	6	1	1	1	1	1	1	0	0	0	0	1	0	3	2	2	2	3	1	3	2	3	1	1	1	1	0	0	1	1	1	1	1	1	1	2	2	1	1	1	1	1	1	0	1	2
6028	22	6	1	1	1	1	0	1	0	0	0	0	1	0	2	1	1	1	1	1	1	2	3	1	1	1	1	0	0	1	1	1	1	1	2	2	1	2	1	1	1	1	1	1	0	1	2
6029	40	6	0	1	1	1	1	1	0	0	0	0	0	0	3	1	1	2	2	1	2	2	3	1	1	1	1	0	0	1	1	0	1	1	3	2	1	1	1	1	1	1	1	1	0	1	1
6031	7	2	0	1	0	0	0	0	0	0	0	0	1	1	3	2	2	2	1	2	3	2	2	1	0	1	1	0	0	1	0	1	0	1	3	3	1	1	1	1	1	1	1	1	1	0	2
6032	30	5	1	1	1	1	1	0	0	0	0	0	1	0	2	2	1	1	1	2	1	2	3	1	1	1	1	0	0	1	1	1	1	1	2	2	1	1	1	1	1	0	0	0	0	1	2
6034	17	7	0	1	0	1	0	0	1	1	0	0	0	0	2	2	1	1	2	2	3	2	3	1	1	0	1	0	0	1	1	0	1	1	3	3	1	2	0	1	1	1	0	0	0	1	2
6039	10	1	0	1	0	1	0	0	0	0	1	0	0	1	3	2	1	1	2	1	3	4	2	1	0	1	1	0	0	1	1	0	0	1	2	1	1	1	1	1	1	1	0	1	0	0	1
6042	16	3	1	1	1	1	1	1	0	0	0	0	1	0	3	2	2	3	1	2	3	1	2	1	1	1	1	1	1	1	0	0	1	0	2	2	1	2	1	0	0	0	0	0	0	0	2
6043	20	1	1	1	0	1	0	1	0	0	0	0	1	0	3	2	2	2	2	2	3	1	3	1	1	1	1	0	1	1	0	1	1	0	3	3	3	2	0	1	1	1	1	0	0	1	2
6054	11	5	0	0	1	0	0	0	0	0	1	0	1	0	2	1	1	2	2	2	3	4	2	1	0	0	1	0	1	0	0	0	0	1	3	3	1	2	1	1	1	0	1	1	0	0	2
6055	20	5	0	1	1	1	1	0	0	0	0	0	1	0	2	1	2	2	2	2	2	1	3	1	1	1	1	1	1	1	1	1	1	1	3	1	1	1	1	1	1	1	0	0	0	1	2
6056	17	3	0	1	0	1	0	0	0	0	0	0	1	1	3	2	1	2	2	2	3	1	2	0	1	0	1	0	0	1	1	1	1	1	2	2	1	2	1	1	1	0	1	0	0	1	2
6058	20	1	0	1	0	0	0	0	0	0	0	0	1	1	2	1	2	2	2	1	2	2	3	1	0	0	0	0	1	1	0	1	1	1	2	2	2	2	1	1	1	0	1	1	0	1	2
6060	11	1	1	1	1	1	1	1	0	0	0	0	1	1	3	2	2	2	3	2	3	2	3	1	1	1	1	1	1	1	1	1	1	1	2	2	1	2	1	1	0	0	0	0	0	0	2
6066	16	1	0	1	0	0	0	0	0	0	1	0	1	0	3	2	1	1	1	2	3	3	2	1	0	1	1	0	1	1	1	1	1	1	2	2	1	2	1	1	1	1	1	0	0	1	2
6067	27	3	0	0	0	0	0	0	0	0	0	0	0	1	2	2	2	2	2	2	2	4	2	1	0	0	0	0	0	1	0	1	0	0	3	3	2	2	1	1	1	1	1	1	0	0	2
6073	15	5	0	1	1	1	0	0	0	0	0	0	1	0	2	1	1	2	1	2	3	2	3	1	1	0	1	0	1	1	1	1	1	1	2	1	1	2	1	1	0	1	0	0	0	1	2
6075	14	5	1	1	0	1	0	0	0	1	0	0	0	0	3	2	2	1	3	2	2	2	3	1	0	1	1	0	1	1	1	1	1	1	2	2	1	2	1	1	1	0	0	0	0	1	2
6079	20	7	1	1	1	1	1	1	0	0	0	0	1	0	2	2	2	2	2	2	2	1	2	1	1	1	1	0	1	1	1	1	1	1	2	2	2	2	1	1	1	1	1	0	0	1	2
6080	16	5	0	1	1	1	1	1	0	0	0	0	1	0	3	2	2	1	2	2	3	2	2	1	1	1	1	0	0	1	1	1	1	0	3	1	2	2	1	1	1	1	1	0	0	1	2
6081	12	3	1	1	0	0	0	0	0	0	0	0	1	0	3	2	2	2	1	1	2	2	3	1	1	1	0	1	1	1	1	1	1	1	2	2	2	2	1	1	1	1	1	1	0	1	2
6083	18	7	0	1	0	0	1	0	0	1	0	0	0	0	2	1	2	1	2	1	2	3	1	1	1	1	1	0	0	1	1	1	1	1	1	1	1	2	1	0	1	0	0	0	0	1	2
6085	20	5	0	0	0	0	0	0	0	0	0	0	1	1	1	2	2	1	2	1	2	4	1	0	0	0	1	0	1	1	0	0	1	0	3	2	1	2	1	1	0	1	0	0	0	1	1
6086	18	7	0	1	1	1	0	0	0	0	0	0	0	1	2	2	1	1	1	1	3	4	1	1	0	0	1	0	1	1	0	0	0	0	3	2	3	1	0	1	1	1	1	0	0	0	1
2001	21	6	0	0	1	1	0	0	0	0	0	0	0	1	3	3	1	3	2	2	3	1	2	1	0	0	1	0	1	1	0	0	0	0	3	3	3	3	0	1	1	1	1	1	0	0	3
2002	15	6	0	1	1	1	0	0	0	0	0	0	1	0	3	3	2	3	3	3	2	1	2	1	1	1	0	0	1	1	1	1	1	0	2	2	2	3	0	1	1	1	1	0	0	1	3
2003	30	6	1	1	1	1	0	1	0	0	0	0	0	1	2	2	1	2	2	3	3	1	3	1	1	1	1	1	1	1	1	0	1	1	2	2	2	3	1	1	1	1	1	1	1	1	3
2005	6	1	0	0	0	1	0	0	1	0	0	0	0	0	3	3	1	1	1	3	2	1	2	1	0	0	0	0	1	1	0	0	0	1	3	3	1	2	1	1	1	1	1	1	0	0	3
2007	20	5	1	1	0	1	0	0	1	0	0	0	0	0	3	2	1	2	2	2	3	2	3	1	1	0	1	0	1	1	1	1	1	1	2	2	1	2	1	1	1	1	1	0	0	0	3
2009	15	2	0	1	0	0	1	1	1	0	0	0	0	0	3	2	1	1	2	3	2	2	3	0	1	0	0	0	0	1	1	1	1	1	1	1	2	1	1	1	1	0	1	1	1	0	3
2010	12	7	1	1	0	1	0	0	0	0	0	0	1	1	3	2	1	3	3	3	3	2	2	0	1	1	0	1	1	1	0	0	1	1	3	3	2	2	1	1	1	1	1	0	0	1	3
2011	20	4	1	1	0	0	0	0	0	0	0	0	0	1	3	2	2	3	2	3	3	2	2	1	1	1	0	0	0	1	1	0	0	0	3	3	2	2	1	1	1	1	1	0	0	0	3
2012	9	1	1	1	0	1	1	0	0	0	0	0	0	1	2	2	1	3	2	2	3	2	2	1	0	0	0	0	1	1	0	1	1	1	2	2	2	2	1	1	1	1	1	1	1	0	3
2020	15	5	1	1	1	1	1	1	0	0	0	0	0	1	2	2	1	3	2	3	3	2	3	1	1	0	0	0	1	1	1	1	1	1	2	2	2	3	1	1	1	1	1	1	1	1	3
2021	9	4	1	1	0	1	0	1	1	0	0	0	0	1	3	2	2	1	1	2	3	2	3	1	1	0	1	1	1	1	1	1	1	1	2	1	1	3	0	1	1	1	1	0	0	0	3
2023	15	3	1	1	0	1	0	0	0	0	0	0	0	1	3	2	2	3	3	3	2	2	3	1	1	1	0	0	0	1	1	0	1	0	3	3	2	2	1	1	1	1	1	0	0	1	3
2026	19	5	0	0	0	1	0	0	1	0	0	0	0	0	3	2	2	2	2	3	2	2	2	0	1	0	1	0	1	1	0	1	1	1	3	2	2	3	1	1	1	1	0	1	0	0	3
2028	28	6	0	1	1	1	0	0	1	1	0	0	0	0	3	2	2	2	1	2	1	2	2	0	1	0	1	0	0	1	1	0	1	1	3	3	1	2	1	1	1	0	0	0	0	0	3
2030	27	4	0	0	0	1	0	0	1	0	0	0	0	0	2	2	1	1	2	3	2	3	2	1	0	0	1	0	1	0	0	0	1	1	3	2	1	2	1	1	1	1	1	0	0	0	3
2031	21	3	0	1	0	1	0	0	1	0	0	0	0	0	2	2	1	1	2	3	3	3	2	1	1	0	1	0	1	1	1	0	1	1	3	3	1	2	1	1	1	1	1	0	0	0	3
2032	13	2	0	0	0	1	0	0	1	0	0	0	1	1	3	2	1	2	1	3	2	3	2	1	1	1	0	1	1	1	0	0	0	0	3	3	2	3	1	1	1	1	1	0	0	0	3
2033	22	5	1	0	0	1	0	0	0	0	0	0	0	1	2	2	1	2	2	2	2	3	2	1	0	0	1	0	1	1	0	0	1	1	3	2	2	2	1	1	1	1	1	0	0	1	3
2035	11	2	0	0	0	0	0	0	0	0	0	0	0	1	3	2	2	2	2	2	3	4	1	1	0	0	1	0	1	1	1	0	0	0	3	3	2	3	1	1	1	1	1	0	0	0	3
2036	25	6	0	0	0	1	0	0	0	1	0	0	1	1	2	1	2	1	2	2	3	4	1	1	0	0	1	0	1	0	0	0	1	0	3	1	1	2	1	1	1	0	1	1	0	0	3
2037	16	4	0	0	0	0	0	0	0	0	0	0	0	1	3	3	2	3	3	2	3	4	2	0	1	0	0	0	0	0	0	0	0	0	3	2	2	3	0	0	0	0	0	0	0	0	3
2038	17	6	0	0	0	0	0	0	1	0	1	0	0	0	2	2	1	1	2	2	2	4	2	0	0	0	0	0	1	0	0	0	0	0	3	3	1	2	1	1	1	1	1	1	1	0	3
2040	16	0	0	1	0	0	0	0	0	0	0	0	0	1	2	2	1	3	2	2	3	4	1	1	0	0	1	0	0	1	0	0	0	0	3	3	2	2	1	1	1	1	1	0	0	0	3
2041	25	3	0	1	0	0	0	0	0	0	0	0	0	1	2	2	2	3	2	2	2	4	3	1	0	0	0	0	1	0	0	0	0	0	3	3	2	3	1	1	1	1	1	1	1	0	3
2042	18	2	0	0	0	0	0	0	0	0	0	0	0	0	2	3	2	3	3	3	3	4	2	0	0	0	0	0	0	0	0	0	0	0	3	3	3	3	1	0	0	0	0	0	0	0	3
2044	12	5	1	0	1	1	0	0	1	0	0	0	0	1	3	2	1	2	1	2	3	4	2	0	0	0	0	0	1	0	0	0	0	0	3	3	2	2	1	1	1	1	0	0	0	0	3
2046	20	8	0	0	0	1	0	1	0	0	0	0	1	0	2	2	1	2	2	3	3	4	2	1	0	0	1	0	0	1	0	0	0	0	3	3	1	2	0	1	1	1	0	0	0	0	3
2047	7	2	0	0	0	1	0	0	0	0	0	0	0	1	2	2	2	2	2	2	3	4	2	1	1	0	1	0	0	1	0	0	0	0	3	3	2	3	1	1	0	0	1	1	1	0	3
2048	21	7	0	1	0	0	0	0	0	0	0	0	0	1	2	2	2	2	2	3	3	4	1	1	0	0	1	1	0	0	1	0	0	0	3	3	1	2	1	1	1	1	1	1	0	1	3
2050	23	5	0	0	0	0	0	0	0	0	0	0	1	1	2	2	2	2	1	2	2	4	2	0	0	0	1	0	0	1	0	0	1	0	2	2	1	2	1	1	1	1	1	1	1	0	3
2053	23	2	0	0	0	0	0	0	0	0	0	0	0	0	1	2	2	3	2	3	3	5	1	0	0	0	0	0	0	0	0	0	0	0	3	3	2	2	0	0	0	0	0	0	0	0	3
2055	6	1	0	1	0	1	1	1	1	0	0	0	0	1	3	2	2	1	2	3	3	1	3	1	1	1	1	0	1	1	1	1	1	1	1	1	2	2	1	1	1	0	1	1	0	1	3
2057	21	3	0	0	1	1	0	0	0	0	0	0	0	1	3	3	2	3	2	3	3	1	2	1	1	0	1	0	1	1	0	1	0	1	3	3	2	3	0	1	1	1	1	1	0	1	3
2058	13	2	1	1	1	1	1	1	0	0	0	0	0	1	3	2	2	2	2	3	2	1	3	1	1	1	0	0	1	1	0	0	0	1	3	2	2	2	0	1	0	1	0	0	0	0	3
2060	28	15	0	1	0	1	1	1	0	1	0	0	0	0	2	2	1	3	2	3	3	1	3	1	1	1	1	1	1	1	1	1	1	1	3	2	3	3	0	0	1	0	0	0	0	0	3
2063	15	8	0	1	0	0	0	0	0	0	0	0	1	0	2	2	2	3	2	2	3	2	2	1	1	1	1	0	1	1	1	1	1	1	3	3	2	3	1	1	1	0	0	0	0	0	3
2064	27	5	0	1	0	1	1	0	1	0	0	0	0	0	2	2	2	1	2	3	2	2	3	1	1	1	0	0	1	1	1	1	1	1	3	3	1	2	1	1	0	1	0	0	0	1	3
2066	9	1	0	0	0	1	0	0	1	0	0	0	0	1	3	2	2	2	2	3	3	2	2	1	1	0	1	0	1	1	0	1	1	0	3	2	1	2	1	1	1	1	1	1	0	1	3
2067	15	5	0	1	0	1	0	0	1	0	0	0	0	1	2	2	2	2	2	3	2	2	3	1	1	0	1	0	1	1	1	1	1	1	3	3	2	2	1	1	0	0	0	0	0	0	3
2069	11	2	1	0	1	1	0	1	1	0	0	0	0	0	3	2	2	2	2	2	2	2	2	1	1	0	1	0	0	1	1	0	1	1	3	1	2	3	1	1	1	1	1	0	0	0	3
2070	23	3	0	1	0	0	0	1	1	0	0	0	0	0	3	2	2	1	2	3	3	2	2	1	1	1	1	0	1	1	0	0	1	1	3	2	2	2	1	1	1	1	1	1	0	1	3
2071	25	3	0	1	0	1	0	0	0	0	0	0	1	0	2	2	1	2	2	3	3	2	2	1	0	0	1	0	0	0	1	1	1	0	3	2	1	3	1	1	1	1	1	0	0	0	3
2076	19	6	0	1	0	1	0	0	0	0	0	0	0	0	2	2	1	1	1	3	3	2	3	1	1	1	1	1	1	1	1	1	1	1	2	1	1	2	1	1	0	1	1	1	0	0	3
2078	30	8	0	0	1	1	0	0	1	0	0	0	1	1	2	3	1	1	2	3	2	2	3	0	1	0	1	0	0	1	0	0	1	1	2	2	1	2	1	1	1	1	1	1	0	1	3
2079	21	4	0	0	1	1	0	0	1	0	0	0	0	0	2	2	1	1	1	3	2	2	2	1	1	0	1	0	1	0	0	0	1	1	3	2	1	2	1	1	1	1	1	0	0	0	3
2082	8	1	0	0	0	0	0	1	1	0	0	0	0	1	3	2	2	2	1	3	3	2	2	1	0	0	1	0	1	0	0	0	1	1	3	2	2	3	1	1	1	1	1	1	0	1	3
2084	13	0	0	1	0	1	0	0	1	0	0	0	0	1	3	2	2	2	3	3	2	3	2	1	1	0	1	0	1	1	0	0	1	0	3	3	1	3	1	1	1	1	1	0	0	0	3
2085	30	3	0	0	0	1	0	0	0	0	1	0	0	0	2	2	1	2	2	3	3	3	3	1	0	0	1	0	1	1	0	0	1	1	3	1	2	3	1	0	0	0	0	0	0	0	3
2089	15	6	0	0	0	0	0	0	0	0	0	0	0	1	3	2	2	3	2	3	2	4	2	1	0	0	0	0	0	0	0	0	0	0	3	3	3	3	1	1	1	1	1	1	1	0	3
2090	7	2	0	1	0	1	0	0	0	0	0	0	0	1	3	3	1	3	2	3	3	4	2	1	1	0	1	0	0	1	0	0	1	1	3	3	2	3	1	1	1	1	1	1	1	0	3
2093	19	3	0	0	0	0	0	0	0	0	0	0	1	0	2	2	2	2	2	2	2	4	1	0	0	0	1	0	1	0	0	1	0	0	3	3	2	2	1	1	1	1	1	1	1	0	3
2094	24	3	0	0	1	1	0	0	1	0	0	0	1	0	2	2	1	2	2	3	3	4	2	1	0	1	1	0	1	0	0	0	0	1	3	2	2	3	1	1	1	0	0	0	0	0	3
2095	24	2	0	0	0	0	0	0	0	0	0	0	1	0	2	2	2	3	3	3	3	4	2	1	0	0	1	0	1	1	0	1	0	0	3	3	3	3	1	1	0	0	0	0	0	0	3
2096	11	1	0	0	0	0	0	0	1	0	1	0	1	1	3	2	1	2	2	3	3	4	1	0	0	0	1	0	0	0	1	0	0	0	3	3	2	3	0	1	1	1	1	0	0	0	3
2097	24	2	1	0	0	1	0	0	1	0	0	0	1	0	2	2	1	1	2	3	3	4	3	1	1	0	1	0	0	1	1	0	0	0	3	3	2	2	0	1	1	1	0	0	0	1	3
2099	25	6	0	0	0	0	0	0	0	0	0	0	0	1	2	1	1	1	2	1	3	4	2	1	0	0	1	0	1	0	1	0	0	0	3	2	2	2	1	1	1	1	1	1	1	0	3
2100	26	1	0	0	0	0	0	0	0	0	0	0	0	1	2	2	2	3	2	2	1	4	2	1	0	0	0	0	0	1	0	0	0	0	3	2	2	2	0	1	1	1	1	1	0	1	3
2101	15	6	0	1	0	1	0	0	1	1	0	0	1	0	3	2	1	2	3	1	3	4	2	1	1	0	1	1	1	1	0	1	0	1	2	2	2	2	1	1	1	1	1	0	0	1	3
2107	11	1	1	1	1	1	1	1	0	0	0	0	0	1	3	2	2	3	3	3	3	1	3	1	1	1	1	0	1	1	0	0	0	1	3	3	1	3	1	1	1	1	1	1	1	1	3
2110	15	3	1	1	0	1	0	0	1	0	0	0	0	1	3	2	2	2	2	2	3	1	3	1	1	1	1	1	0	1	1	0	1	0	2	2	2	2	1	1	1	0	0	0	0	1	3
2112	16	2	1	1	1	1	1	0	0	0	1	0	0	0	3	2	2	3	3	3	3	2	3	1	1	1	1	0	0	1	0	0	1	0	2	2	2	3	0	1	1	1	0	0	0	1	3
2113	25	4	1	1	1	1	0	0	1	0	0	0	0	0	2	2	2	1	1	2	3	2	3	1	1	1	1	0	0	1	1	0	1	1	3	2	1	1	1	1	1	1	1	0	0	1	3
2114	20	2	1	1	0	1	0	0	1	0	0	0	1	0	3	2	1	3	1	3	2	2	3	1	1	1	0	0	1	1	1	1	1	1	3	3	2	2	1	1	1	1	1	1	1	1	3
2117	17	4	0	1	0	1	0	0	1	0	0	0	0	0	2	2	2	1	1	3	2	2	2	1	1	0	1	0	1	1	1	0	1	0	2	2	1	2	1	1	1	0	0	0	0	0	3
2119	22	10	1	1	0	0	0	0	0	0	0	0	1	1	2	2	1	2	2	2	3	2	3	1	1	1	1	1	1	1	1	0	0	1	2	2	1	2	1	1	1	0	0	0	0	1	3
2120	13	7	0	1	0	0	0	0	0	0	0	0	0	0	2	2	1	2	1	2	3	2	2	1	1	1	1	0	1	1	1	1	1	1	2	2	2	2	1	1	1	1	1	1	0	1	3
2121	25	6	1	1	0	1	1	1	0	0	0	0	1	0	3	2	1	3	2	2	2	2	3	1	1	0	1	1	1	1	1	1	1	1	2	2	2	2	1	1	1	0	0	0	0	0	3
2122	21	12	1	0	0	1	0	1	0	1	0	0	0	0	2	2	1	3	1	3	3	2	2	1	0	0	0	0	0	1	1	1	1	1	3	3	1	2	1	1	1	1	1	0	0	1	3
2124	13	2	1	1	1	1	1	0	0	0	0	0	0	1	3	3	2	3	3	3	3	2	3	1	1	0	0	0	0	1	0	0	0	1	3	3	3	3	0	0	0	0	0	0	0	0	3
2126	25	6	0	0	0	1	0	0	1	0	0	0	1	0	2	1	1	2	1	3	3	2	3	1	0	0	0	0	1	1	1	1	1	1	3	3	1	2	1	1	1	1	1	1	0	0	3
2128	13	2	1	1	1	1	0	0	0	0	0	0	0	1	3	3	2	3	1	3	3	2	3	1	1	1	1	1	1	1	0	0	0	0	1	1	2	3	1	1	1	1	1	1	0	0	3
2129	29	6	1	1	1	1	0	1	0	0	0	0	1	1	2	2	1	2	1	2	2	2	3	1	1	0	1	0	1	1	0	0	1	1	1	1	2	3	1	1	1	1	1	1	1	1	3
2130	20	2	1	1	1	1	0	0	0	0	0	0	0	1	2	2	2	3	1	3	2	2	2	1	0	0	0	0	0	1	0	0	0	0	2	2	2	3	0	1	1	1	1	0	0	0	3
2131	15	6	0	0	1	1	0	0	0	0	0	0	0	1	3	2	1	3	2	2	2	2	3	0	1	0	1	0	1	1	0	1	1	1	2	3	2	3	1	1	1	1	0	0	0	1	3
2132	22	14	0	1	1	1	0	0	0	0	0	0	0	1	3	2	1	3	1	2	3	2	2	1	1	1	0	0	1	1	1	0	1	0	3	3	3	3	1	1	1	1	1	0	0	1	3
2133	36	10	1	1	0	1	0	1	1	0	0	0	0	0	2	1	1	1	2	2	1	2	3	0	1	1	1	1	1	1	0	1	1	1	2	2	1	1	1	1	1	1	1	1	0	1	3
2135	24	2	1	1	1	1	0	0	0	0	0	0	0	1	2	2	1	3	2	2	2	2	3	1	1	1	1	1	1	1	0	1	1	0	2	1	2	2	1	1	1	1	1	1	1	1	3
2136	12	3	1	1	1	1	1	0	0	0	0	0	0	1	3	2	2	3	2	2	1	2	3	1	1	1	1	1	1	1	0	0	1	1	1	1	2	2	1	1	1	1	1	1	1	1	3
2137	30	15	0	0	0	1	0	1	1	0	0	0	0	0	2	1	1	1	1	1	2	2	3	1	1	0	1	1	1	1	0	0	1	1	2	2	1	2	1	1	1	1	1	1	0	1	3
2138	24	2	0	1	0	1	0	1	0	0	0	0	0	0	2	2	1	2	2	3	2	2	2	1	1	1	0	0	0	1	0	1	1	1	3	2	2	3	1	1	1	1	1	0	0	0	3
2146	17	6	1	0	1	1	0	0	0	1	0	0	0	0	2	2	1	2	2	2	3	2	2	1	1	0	1	0	0	1	0	1	1	1	3	3	1	2	1	1	1	1	0	1	0	0	3
2147	12	2	1	1	1	1	1	0	1	0	0	0	0	0	3	2	2	2	2	2	3	2	3	1	1	1	1	0	0	1	0	0	1	0	1	2	2	2	1	1	0	1	0	0	0	1	3
2154	8	1	0	0	0	0	0	0	1	0	0	0	0	1	3	2	1	2	2	2	2	3	2	1	0	0	0	0	0	1	0	1	1	1	2	1	1	3	0	1	1	1	1	1	1	0	3
2156	13	5	1	0	0	0	0	0	0	0	0	0	0	0	2	2	2	3	1	2	3	3	2	1	0	0	1	0	1	0	0	1	1	1	3	2	2	2	1	0	1	1	0	0	0	0	3
2157	6	1	0	0	0	1	0	0	0	0	0	0	0	1	2	2	2	2	3	2	3	3	2	1	0	0	1	0	1	1	0	0	0	1	3	2	2	3	1	1	1	1	1	1	1	0	3
2161	25	4	0	1	1	1	0	0	1	0	0	0	0	0	2	1	1	1	1	2	3	3	3	1	0	0	0	0	1	1	1	1	0	1	3	2	1	2	1	1	1	0	1	0	0	1	3
2162	12	1	1	1	1	1	0	1	1	0	0	0	0	1	3	3	2	2	2	2	2	3	2	1	1	1	1	1	1	1	0	0	1	1	2	2	2	2	1	1	1	1	1	0	0	1	3
2163	13	3	0	0	1	1	0	1	1	0	0	0	0	1	2	2	2	2	3	3	3	3	3	1	1	1	0	0	1	1	0	1	1	1	3	3	2	2	1	1	0	0	0	0	0	1	3
2164	15	4	0	1	1	1	1	1	1	0	0	0	1	0	2	2	1	2	3	2	2	3	3	0	0	0	1	0	1	1	0	0	1	1	2	3	1	2	1	1	1	1	0	1	0	0	3
2165	20	13	0	0	0	1	0	0	1	0	0	0	0	1	2	3	1	1	3	3	1	3	2	1	0	0	0	0	1	1	0	0	0	1	3	3	2	3	0	1	1	1	1	1	0	1	3
2166	16	3	0	0	0	1	0	0	1	1	0	0	1	1	3	2	1	2	1	3	3	3	2	1	0	0	1	0	1	0	0	0	1	1	3	1	1	3	0	1	1	0	0	0	0	0	3
2168	22	9	1	1	1	0	0	0	1	1	0	0	0	0	2	2	1	1	3	3	2	3	3	1	0	0	1	0	1	1	0	0	0	1	3	3	1	3	1	1	1	1	1	1	1	1	3
2171	22	6	0	1	1	0	0	0	0	0	0	0	0	1	2	3	2	2	3	2	2	4	2	1	0	0	0	0	0	0	0	0	0	0	3	3	2	3	1	1	1	0	1	1	0	0	3
2173	10	4	0	0	0	0	0	0	1	0	0	0	0	0	2	2	1	2	2	2	2	4	2	1	0	0	0	0	0	1	0	0	0	0	3	3	1	2	1	1	1	1	1	1	0	0	3
2175	20	5	0	0	0	1	0	0	0	0	0	0	0	1	3	2	2	2	2	2	2	4	2	0	0	0	0	0	1	1	0	0	1	0	3	2	2	2	1	1	0	1	0	0	0	0	3
2177	15	2	0	0	0	0	0	0	1	0	0	0	1	1	2	2	1	1	1	2	3	4	2	1	0	0	0	0	0	1	0	0	0	0	1	1	2	3	0	1	1	1	0	1	0	1	3
2178	9	3	1	0	1	0	0	0	1	0	0	0	0	1	3	2	2	2	3	3	3	4	2	0	0	0	0	0	0	1	1	0	1	0	3	3	1	2	1	1	1	0	1	0	0	1	3
2179	27	5	0	0	0	0	0	0	0	0	1	0	0	0	3	2	1	2	2	2	2	4	2	0	0	0	0	0	0	0	0	0	0	1	3	2	2	2	1	1	1	0	0	0	0	0	3
2180	20	2	0	1	0	0	0	0	1	0	0	0	0	1	2	3	2	2	2	3	3	4	2	1	0	0	1	0	1	0	0	0	0	0	2	3	3	2	1	1	1	1	1	0	0	0	3
2181	25	3	0	0	1	0	0	0	0	0	0	0	0	0	2	2	1	2	3	2	3	4	3	1	0	0	0	0	0	1	1	0	0	0	2	2	2	2	1	1	0	1	1	1	0	1	3
2182	8	1	0	1	0	1	0	0	0	0	0	0	0	1	3	2	2	2	3	2	2	4	3	1	0	0	1	1	0	1	0	0	0	0	2	2	2	2	1	1	1	1	1	1	1	0	3
2183	29	2	0	0	0	0	0	0	1	0	0	0	1	0	2	3	2	3	3	2	3	4	2	1	0	0	0	0	0	0	0	0	0	0	2	2	2	3	1	1	0	0	0	0	0	0	3
2186	20	2	0	1	0	1	0	0	0	0	0	0	0	1	2	3	1	2	2	2	3	4	2	1	0	0	0	0	0	0	0	0	0	0	2	3	2	3	1	1	1	1	0	0	0	0	3
2187	6	5	1	1	0	1	0	0	1	0	0	0	0	1	2	1	1	2	3	3	1	4	2	1	1	1	1	1	1	1	1	0	1	1	3	3	2	2	1	1	1	1	0	0	0	1	3
2188	14	1	0	0	0	0	0	0	1	0	0	0	0	1	2	2	1	2	1	3	3	4	2	1	0	0	0	0	0	1	0	0	1	0	3	2	2	3	1	1	1	1	1	1	0	0	3
2189	9	2	0	1	0	0	0	0	0	0	0	0	0	1	3	2	1	2	1	2	3	4	2	1	0	0	0	0	0	0	0	0	0	0	2	2	2	2	1	1	1	1	1	0	0	1	3
2190	13	6	0	0	0	0	0	0	0	0	0	0	0	1	3	2	2	3	1	3	3	4	1	1	0	0	0	1	0	0	0	0	1	0	3	3	2	3	1	1	1	1	1	1	0	1	3
2192	19	6	0	1	0	0	0	0	0	0	0	0	0	1	2	2	2	3	3	3	3	4	1	0	0	1	0	0	1	0	0	0	1	0	3	3	1	2	1	1	1	1	1	0	0	0	3
2193	15	1	0	0	0	0	0	0	0	0	0	0	0	1	3	3	2	2	1	2	2	4	2	1	0	0	0	0	0	0	0	0	0	0	3	3	1	2	1	1	1	0	1	1	1	1	3
2194	25	9	0	0	0	0	0	0	0	0	0	0	0	1	1	2	2	3	2	2	2	4	1	0	0	0	0	0	1	1	0	0	1	1	3	2	1	2	1	0	0	0	0	0	0	0	3
2195	17	2	0	1	0	0	0	0	0	0	0	0	0	1	2	2	2	3	3	3	3	4	1	0	0	0	0	1	1	0	0	0	1	0	3	3	2	3	1	1	1	1	1	1	1	0	3
2196	19	1	0	0	0	0	0	0	0	0	0	0	0	1	2	2	2	3	2	2	3	4	1	0	0	0	0	0	1	0	0	0	0	0	3	2	2	2	1	1	1	1	1	1	1	0	3
2198	7	2	0	0	0	1	0	0	0	0	0	0	0	1	3	2	1	2	2	3	3	4	2	1	0	1	1	0	1	1	0	1	1	0	2	2	2	2	1	1	1	1	1	1	0	1	3
2200	16	8	0	0	1	1	0	1	0	0	1	0	1	1	2	2	1	2	2	3	3	4	2	1	0	0	1	0	0	1	1	1	0	1	3	3	2	2	1	1	1	1	1	1	1	0	3
2201	22	7	0	0	1	0	0	0	0	0	0	0	0	1	2	2	2	3	1	2	2	4	1	1	0	0	0	0	0	0	0	0	1	0	3	3	2	2	1	1	1	1	1	0	0	0	3
2202	30	15	0	0	0	0	0	0	0	0	0	0	0	1	3	2	2	3	1	2	3	4	1	0	0	0	0	1	1	1	0	0	1	0	3	3	2	3	1	1	1	1	1	1	0	0	3
2203	19	12	0	0	0	1	0	1	1	0	0	0	0	1	2	2	1	2	1	3	3	4	2	0	0	0	0	0	1	1	0	0	0	0	3	3	1	3	1	1	0	1	1	1	0	1	3
2204	32	6	0	0	1	0	0	0	0	0	0	0	0	1	3	2	1	2	1	2	3	4	2	1	0	0	0	0	1	0	0	0	0	0	3	2	2	2	1	1	1	1	1	1	1	0	3
2208	27	4	0	1	0	0	0	0	1	0	0	0	0	1	3	3	2	3	2	3	3	4	2	1	0	0	0	0	0	1	1	0	0	0	3	3	2	3	1	1	1	1	1	0	0	0	3
2209	10	2	0	0	0	1	0	0	1	0	0	0	1	1	3	3	2	3	3	2	3	4	2	0	0	0	1	0	0	1	0	0	0	0	3	3	2	3	1	1	1	1	1	0	0	0	3
2212	13	0	0	0	1	0	0	0	0	0	0	0	0	1	2	2	2	3	3	3	3	4	2	1	0	0	1	0	0	0	0	0	0	1	3	3	3	3	1	1	1	1	1	1	1	0	3
2213	17	7	0	1	0	1	0	0	0	0	0	0	0	1	3	2	1	2	3	3	2	4	2	1	0	0	0	0	0	0	0	0	0	1	3	3	1	3	1	1	1	0	0	0	0	1	3
2217	24	7	0	0	0	0	0	0	0	0	0	0	0	0	1	2	1	1	2	3	2	5	1	0	0	0	0	0	0	0	0	0	0	0	3	3	3	3	1	1	1	1	1	1	1	0	3
2218	31	6	0	0	0	0	0	0	0	0	0	0	0	0	4	3	2	3	3	3	3	5	1	0	0	0	0	0	0	0	0	0	0	0	3	3	3	3	1	0	0	0	0	0	0	0	3
2223	28	1	0	0	0	1	0	0	1	0	0	0	0	1	3	3	2	2	3	3	3	2	2	1	1	0	0	0	1	1	0	0	1	1	1	3	1	2	1	1	1	1	1	1	1	1	3
2224	22	5	0	0	1	1	0	1	1	0	0	0	0	0	3	2	2	1	2	3	3	1	2	1	1	0	1	0	1	1	1	1	1	1	2	3	2	2	1	1	1	0	0	0	0	1	3
2226	10	4	0	0	1	1	0	0	1	0	0	0	0	1	3	1	2	2	3	3	3	1	2	1	0	0	1	0	0	1	1	0	1	0	2	2	1	2	1	1	0	1	0	0	0	1	3
2228	20	6	0	1	1	0	0	1	1	0	0	0	0	1	2	2	1	2	2	2	3	1	2	1	1	0	1	0	1	1	0	0	0	1	3	3	1	3	1	1	1	1	1	1	0	0	3
2229	20	3	0	1	1	1	1	1	0	0	0	0	0	1	3	1	2	2	2	3	3	1	1	1	1	1	1	0	0	1	1	1	1	1	3	3	2	3	1	1	1	1	1	1	1	1	3
2230	16	4	1	1	1	1	1	1	0	0	0	0	0	1	3	2	2	3	2	3	3	1	3	1	0	1	1	1	0	1	1	0	0	0	2	3	2	3	1	1	0	0	1	0	0	1	3
2231	10	5	1	0	1	1	1	0	0	0	0	0	0	1	2	2	2	2	2	2	3	1	2	1	0	0	1	0	0	1	1	0	1	0	2	2	2	2	1	1	1	1	1	0	1	0	3
2233	24	4	0	0	0	1	0	0	1	0	0	0	0	0	2	1	1	3	3	3	1	2	2	1	1	0	1	1	1	0	0	0	1	0	3	3	1	2	1	1	1	1	1	1	0	1	3
2235	12	5	0	1	1	1	1	1	0	0	0	0	0	1	3	2	2	2	3	2	3	2	3	1	1	0	1	0	1	1	1	1	1	1	3	3	2	2	1	1	1	1	1	1	1	0	3
2237	20	4	1	0	0	1	1	0	0	0	0	0	0	1	3	2	2	3	3	3	2	2	3	1	0	0	0	0	0	1	0	0	0	1	3	3	2	3	1	1	1	1	1	0	0	0	3
2238	13	4	1	0	1	0	1	0	1	0	0	0	0	0	2	1	1	2	2	2	3	2	3	1	1	0	1	0	1	1	0	1	1	1	3	3	1	3	1	1	1	0	0	0	0	0	3
2239	15	3	0	0	1	1	0	0	0	0	0	0	0	1	3	2	2	3	3	3	3	2	2	1	0	0	0	0	1	0	0	0	0	1	3	3	2	3	1	1	1	1	1	1	0	1	3
2240	13	1	1	1	1	1	0	0	0	0	0	0	0	0	3	3	2	3	2	3	2	2	3	1	1	1	0	0	0	0	0	0	0	0	3	3	1	2	1	0	0	0	0	0	0	0	3
2241	30	4	0	0	0	1	0	0	1	0	0	0	0	0	2	2	1	2	2	3	3	2	1	1	1	0	1	0	1	1	1	1	1	1	2	2	1	3	1	1	1	1	1	1	0	0	3
2242	24	8	0	0	0	1	0	0	1	0	0	0	0	0	2	2	2	1	3	3	3	2	3	1	1	1	0	1	1	1	0	1	0	1	3	3	2	2	1	1	1	1	1	0	0	0	3
2243	17	8	0	0	1	1	0	0	0	0	0	0	0	1	2	2	2	2	3	2	3	2	2	1	0	0	1	0	1	1	1	1	1	0	3	2	2	2	1	1	1	1	1	1	0	0	3
2245	16	5	0	0	0	1	0	0	0	0	0	0	0	0	2	1	1	2	1	2	2	2	2	1	1	0	1	0	1	1	0	1	1	1	3	3	1	3	1	1	1	1	1	0	0	1	3
2246	19	2	1	0	1	1	1	1	0	0	0	0	0	1	3	2	2	3	2	2	2	2	3	1	1	1	1	1	1	1	1	0	1	1	2	2	2	3	1	1	0	0	0	0	0	0	3
2247	9	2	0	1	1	1	0	0	1	0	0	0	1	1	2	3	2	2	2	3	3	2	2	1	1	0	1	0	1	1	0	1	1	1	3	3	2	2	1	1	1	1	1	0	0	1	3
2248	12	3	0	0	1	1	0	0	0	0	0	0	0	1	2	2	2	3	2	2	3	2	2	0	1	1	1	0	1	1	1	1	1	1	3	3	2	3	1	1	1	1	1	1	1	1	3
2251	23	9	1	1	0	1	0	1	1	0	0	0	0	0	2	2	2	2	1	2	1	2	3	1	1	0	1	0	0	1	1	1	1	1	2	2	1	2	1	1	1	1	1	0	0	1	3
2252	18	4	0	1	1	1	0	0	1	0	0	0	0	1	3	2	2	2	3	3	2	4	2	1	0	0	1	0	0	1	0	0	0	0	3	3	1	3	1	1	1	0	0	0	0	1	3
2254	6	5	0	1	1	1	0	0	1	1	0	0	0	1	2	1	1	2	3	3	3	2	2	1	1	0	1	0	1	1	0	0	1	1	3	2	1	3	1	1	1	1	1	0	0	1	3
2257	20	5	0	0	0	0	0	1	1	1	0	0	0	0	3	2	1	3	3	3	3	2	3	1	1	0	1	0	0	1	0	1	1	1	3	3	2	3	1	1	1	0	0	0	0	1	3
2258	10	3	0	0	1	0	1	0	1	1	0	0	1	1	2	1	2	1	1	3	3	3	2	1	0	0	1	0	1	1	0	1	1	1	3	3	1	2	1	1	1	1	1	0	0	0	3
2259	27	2	0	0	0	1	0	1	0	0	0	0	0	0	3	1	1	1	3	3	3	3	3	1	1	0	1	0	1	1	0	1	0	1	3	2	1	1	1	1	1	1	1	1	0	0	3
2261	30	7	1	1	1	1	1	0	1	0	0	0	0	0	2	1	1	1	2	2	2	3	2	1	1	1	1	1	1	1	1	1	1	1	1	1	2	2	1	1	1	1	1	1	1	0	3
2262	13	4	1	1	0	0	0	1	1	0	0	0	0	0	3	2	2	3	3	3	3	3	2	1	0	0	1	0	1	1	1	0	1	0	3	3	2	2	1	1	1	1	1	1	1	0	3
2263	20	6	0	0	0	1	0	0	1	0	0	0	0	1	3	2	1	2	2	2	2	3	2	1	1	0	1	0	1	1	0	1	1	1	3	3	1	2	1	1	1	1	1	1	1	0	3
2267	26	1	0	1	0	1	0	0	1	0	0	0	0	1	2	2	1	2	2	2	2	3	2	1	0	0	1	0	1	1	0	1	1	1	3	2	2	2	1	1	1	1	0	1	0	0	3
2270	25	9	0	0	0	1	0	0	1	1	0	0	0	0	2	2	1	2	2	2	3	3	2	1	0	0	1	0	1	1	1	1	1	1	2	2	1	2	1	1	1	1	1	0	0	1	3
2273	14	2	0	0	0	1	1	0	1	0	0	0	0	1	3	2	2	2	3	3	3	3	2	1	0	0	0	0	1	1	0	0	1	0	3	3	3	3	0	1	1	1	1	1	1	0	3
2275	14	4	1	1	1	1	0	0	1	0	0	0	0	0	3	2	1	1	3	2	2	3	3	1	0	1	0	0	1	1	0	0	1	0	3	2	1	2	1	1	1	1	1	0	0	0	3
2279	20	5	0	1	1	1	0	0	0	0	0	0	1	0	3	2	2	3	3	3	3	4	3	1	1	1	1	0	1	1	1	1	1	1	3	3	3	3	1	0	0	0	0	0	0	0	3
2281	9	3	0	0	0	0	0	0	1	0	1	0	1	1	2	2	1	2	2	3	2	4	1	0	0	0	0	0	0	1	0	0	0	0	3	3	2	2	1	1	1	1	1	1	0	0	3
2282	14	3	0	1	1	1	0	0	1	0	0	0	0	1	2	2	1	2	3	3	3	4	2	1	1	0	1	0	1	0	0	0	0	1	3	3	2	3	1	1	1	0	0	0	0	1	3
2285	18	3	0	0	0	0	0	0	0	0	0	0	0	1	3	2	2	3	3	3	3	4	2	0	0	0	0	0	0	0	0	0	0	0	3	3	3	3	1	1	1	1	0	0	0	0	3
2287	8	1	0	0	0	0	0	0	0	0	0	0	0	1	3	2	2	2	2	2	3	4	1	0	0	0	0	0	0	1	0	0	0	0	1	1	2	2	0	1	1	1	1	0	0	1	3
2292	21	1	0	0	0	1	0	0	0	0	0	0	1	0	3	2	2	3	3	3	3	4	3	0	0	0	0	0	0	0	0	0	0	0	3	2	2	3	0	0	1	1	0	0	0	0	3
2294	13	4	0	0	0	0	0	0	0	0	0	0	0	0	2	2	2	3	3	3	3	4	1	1	0	0	0	0	0	0	0	0	0	0	3	3	2	3	1	0	0	0	0	0	0	0	3
2295	15	2	0	0	1	1	0	0	0	0	0	0	0	0	2	2	2	3	2	3	3	4	2	1	0	0	0	0	0	0	0	0	0	0	3	3	2	3	0	1	1	1	1	1	1	0	3
2296	10	1	0	0	0	0	0	0	0	0	0	0	0	1	3	2	2	2	2	2	3	4	2	1	0	0	0	0	0	1	0	0	0	0	3	2	2	3	0	1	1	0	0	0	0	0	3
2300	26	3	0	0	0	0	0	0	0	0	0	0	0	0	2	2	2	2	3	2	2	5	1	1	0	0	0	0	0	0	1	0	0	0	3	2	2	2	1	0	0	0	1	1	0	0	3
2302	17	1	0	0	0	0	0	0	0	0	0	0	0	0	2	3	2	2	2	2	2	5	1	0	0	0	0	0	0	0	0	0	0	0	3	1	1	1	1	1	1	0	1	1	1	0	3
2304	37	9	1	1	1	1	1	1	0	0	0	0	0	1	2	2	1	3	1	2	3	1	2	1	1	1	1	0	0	1	1	0	1	1	2	1	2	3	1	1	1	1	1	0	0	1	3
2305	18	5	0	1	1	1	1	1	0	0	0	0	0	1	3	2	1	3	2	2	3	1	3	1	1	0	0	0	0	0	0	0	0	0	3	3	3	3	1	1	0	1	1	1	1	1	3
2307	20	2	1	1	1	1	1	1	0	0	0	0	0	1	2	2	2	2	3	3	2	1	2	1	1	1	1	1	1	1	1	1	1	1	1	1	2	3	1	1	0	0	0	0	0	1	3
2308	29	6	1	1	0	1	0	0	0	0	0	0	0	1	2	1	2	1	2	2	3	1	3	1	1	1	1	1	1	1	1	1	1	1	1	2	2	2	1	1	1	1	1	1	1	0	3
2313	28	6	1	1	0	1	0	0	0	1	0	0	0	0	2	2	1	2	1	2	3	2	3	1	1	0	1	0	1	1	0	1	1	1	1	3	1	2	1	0	1	0	0	0	0	0	3
2316	17	3	0	1	0	1	0	0	1	1	1	0	1	0	2	2	1	2	2	2	3	2	2	1	1	0	1	0	1	1	0	1	1	1	3	3	1	2	1	1	1	1	1	0	0	1	3
2318	20	4	0	1	1	1	1	1	0	0	0	0	0	1	2	2	2	3	2	3	3	2	3	1	1	1	1	0	1	1	0	0	1	1	3	1	2	3	0	1	1	1	1	1	0	0	3
2321	8	3	0	0	0	1	0	0	1	0	0	0	1	0	3	2	1	1	1	3	1	2	2	0	1	0	1	0	0	1	1	0	1	1	1	1	1	1	1	1	1	1	1	1	0	0	3
2323	13	5	1	1	0	0	0	0	1	0	0	0	0	0	3	2	2	1	1	3	3	2	3	1	1	1	1	0	1	1	1	1	1	1	3	3	1	2	1	1	1	1	0	0	0	1	3
2324	15	10	0	1	1	1	0	0	0	0	0	0	0	1	3	2	1	2	1	2	2	2	3	1	1	1	1	1	1	1	1	1	1	1	2	2	2	2	1	1	1	1	1	0	0	1	3
2325	17	9	0	1	1	1	1	1	0	1	0	0	0	0	3	1	1	2	1	3	3	2	3	1	1	1	1	1	1	1	1	1	1	1	3	1	2	2	1	1	1	1	1	1	1	1	3
2326	14	7	0	0	1	1	0	1	1	0	0	0	0	0	3	1	1	1	1	2	1	2	3	1	1	0	1	0	1	1	0	1	1	1	2	1	1	1	1	1	1	1	1	1	0	1	3
2328	16	3	1	1	0	1	0	0	0	0	0	0	0	1	2	2	2	2	1	2	2	2	3	1	1	1	1	0	1	1	1	1	1	1	2	2	2	3	1	1	1	1	0	0	0	0	3
2329	20	3	0	1	1	1	0	0	0	0	0	0	0	1	3	2	2	2	2	2	3	2	2	1	1	0	1	0	0	1	0	1	1	1	2	2	1	1	1	1	1	0	0	0	0	1	3
2331	17	7	0	0	0	0	0	0	0	0	0	0	0	1	3	2	2	2	2	1	3	2	2	1	1	0	0	0	0	1	1	0	1	1	3	3	2	2	1	1	1	1	1	1	1	1	3
2332	21	3	0	1	1	0	0	0	1	0	0	0	0	1	2	2	2	2	2	2	2	2	2	1	1	0	1	0	0	1	0	0	1	1	3	3	2	2	1	1	1	1	1	1	1	1	3
2334	14	2	0	1	0	1	0	0	1	0	0	0	0	0	3	2	2	1	2	2	2	2	2	1	1	0	0	1	1	1	1	1	1	1	2	2	1	1	1	1	1	0	0	0	0	0	3
2335	23	14	1	0	0	0	0	0	0	0	0	0	1	0	2	2	1	2	2	3	3	2	2	0	0	0	0	0	0	0	0	0	0	1	2	2	2	2	1	1	1	1	1	0	0	0	3
2336	32	2	0	1	0	1	0	0	1	0	0	0	1	1	2	2	1	2	2	3	3	2	2	1	1	0	1	0	1	1	1	0	1	1	3	3	2	3	1	1	1	1	1	1	0	0	3
2337	12	4	0	1	0	0	0	0	0	0	0	0	0	1	3	2	2	2	2	2	3	2	2	1	1	0	1	0	0	1	0	0	1	0	2	2	2	3	1	1	1	1	1	0	1	1	3
2339	26	5	0	0	1	1	0	0	0	0	0	0	0	0	3	2	1	3	1	3	3	2	3	0	1	1	0	0	0	1	1	0	1	1	3	3	1	2	1	1	1	1	1	0	1	0	3
2342	22	3	0	0	1	1	0	0	0	0	0	0	0	0	2	2	2	2	1	3	2	2	3	1	1	0	1	0	0	1	0	0	1	1	3	3	1	2	1	1	1	1	1	1	0	1	3
2347	16	6	1	1	0	0	0	0	0	0	0	0	0	1	2	2	1	3	1	3	3	2	3	1	1	1	1	0	1	1	1	1	1	1	3	3	2	3	1	1	1	1	1	0	1	1	3
2348	25	2	0	1	1	1	0	0	1	0	0	0	0	1	2	2	2	3	1	3	3	2	3	0	1	0	1	0	1	1	0	0	1	1	2	2	1	3	1	1	1	0	0	0	0	1	3
2350	19	4	1	1	1	1	1	0	1	0	0	0	0	1	3	2	1	2	1	3	3	2	3	1	1	0	1	0	1	1	1	1	1	1	3	3	3	3	1	1	1	1	1	1	1	1	3
2351	20	5	0	1	1	1	1	0	1	0	0	0	0	0	3	2	1	2	1	2	2	3	2	1	1	0	1	0	0	1	1	1	1	0	2	2	2	2	1	1	1	0	1	0	0	1	3
2353	16	1	0	0	0	0	0	0	1	0	0	0	0	1	3	1	2	3	3	2	3	3	2	1	1	0	1	0	1	1	0	0	1	0	3	3	1	2	1	1	0	1	1	1	0	0	3
2355	9	1	0	0	0	1	0	0	0	0	0	0	0	1	3	2	1	3	3	3	3	3	2	1	0	0	0	0	1	0	0	0	0	1	3	3	1	3	0	1	1	1	1	1	1	0	3
2356	8	3	0	1	0	1	0	0	1	1	0	0	0	1	2	2	1	2	2	3	3	3	2	1	1	0	1	0	0	1	1	0	1	1	3	2	1	2	1	1	1	1	1	1	1	1	3
2357	10	2	0	0	0	1	0	0	1	0	0	0	0	1	3	2	2	2	1	3	2	3	2	0	1	0	1	0	1	1	0	0	0	1	3	2	2	2	1	1	1	1	1	0	0	0	3
2358	31	5	0	1	0	0	0	0	0	0	0	0	0	1	2	3	2	3	2	3	3	4	2	0	0	0	0	0	0	0	0	0	1	0	3	2	2	2	1	1	1	1	1	1	1	0	3
2359	20	5	0	1	0	0	0	0	1	1	1	0	1	0	3	2	2	1	2	2	2	4	2	1	1	0	1	0	1	1	1	0	1	1	3	3	1	2	1	1	1	1	1	1	1	0	3
2361	21	4	1	1	0	0	0	0	0	0	0	0	0	1	3	2	2	3	2	3	1	4	1	0	0	0	0	0	0	0	0	0	0	0	3	3	2	3	1	1	1	1	1	1	1	0	3
2362	12	5	0	0	0	0	0	0	0	0	0	0	1	0	2	2	2	2	2	2	1	4	1	1	0	0	0	0	0	0	0	0	0	0	3	3	2	3	0	1	0	1	0	0	0	0	3
2365	23	3	0	0	0	0	0	0	0	0	0	0	1	0	2	2	1	2	2	3	3	4	1	1	0	0	1	0	0	0	0	0	0	1	3	3	2	2	1	1	0	1	0	0	0	0	3
2366	15	2	0	0	0	0	0	0	0	0	0	0	0	1	3	2	2	2	1	2	3	4	1	1	0	0	0	0	0	0	0	0	0	1	3	3	1	3	0	1	1	1	1	1	1	0	3
2367	13	0	0	0	0	1	0	0	1	0	0	0	0	1	3	2	1	2	2	3	3	4	2	0	0	0	0	0	0	0	0	0	0	0	3	3	2	3	0	1	0	1	1	0	0	0	3
2368	11	5	0	0	0	0	0	0	0	0	0	0	0	0	2	1	2	3	2	3	3	4	2	0	1	0	0	0	0	0	0	0	0	0	3	3	2	2	1	1	1	1	1	1	1	0	3
2369	7	2	0	0	1	1	0	0	0	0	0	0	0	1	3	2	1	2	1	3	3	4	1	1	0	0	1	0	1	1	0	1	0	1	3	3	2	3	1	0	0	0	0	0	0	0	3
2370	14	1	0	0	1	1	0	0	0	0	0	0	0	1	3	3	2	2	1	2	3	4	2	1	0	0	0	0	1	0	0	1	0	1	3	3	2	3	1	1	0	0	0	0	0	0	3
2371	12	5	0	0	0	0	0	0	0	0	0	0	0	1	3	2	1	3	1	3	2	4	1	1	0	0	1	0	1	1	0	0	0	1	3	2	2	3	1	1	1	1	1	1	0	0	3
2372	9	2	0	1	0	0	0	0	0	0	0	0	0	1	3	2	2	3	1	2	3	4	1	0	0	1	0	0	0	0	1	0	0	0	3	3	2	3	1	1	1	1	0	0	0	0	3
2374	33	3	0	0	1	1	0	0	1	0	0	0	0	1	2	2	1	3	2	3	3	4	2	1	1	0	0	0	1	1	1	0	0	0	3	3	1	3	1	1	1	1	0	0	0	0	3
2375	21	4	0	1	0	0	0	0	0	0	0	0	0	1	2	2	1	3	2	3	3	4	3	1	0	0	1	0	1	0	0	0	1	0	3	3	2	3	1	0	1	0	0	0	0	0	3
2376	28	6	0	0	0	0	0	0	0	0	0	0	0	1	2	2	2	3	1	2	2	4	2	1	0	0	0	0	0	1	1	0	0	1	3	3	2	3	1	1	1	1	1	1	1	0	3
2377	10	1	0	0	0	0	0	0	0	0	0	0	0	1	3	2	2	3	1	3	3	4	1	1	0	0	0	0	0	0	0	0	0	0	3	2	3	3	1	1	1	1	1	1	1	0	3
2378	19	3	0	0	0	0	0	0	0	0	0	0	1	1	2	2	1	1	1	2	1	4	1	0	0	0	1	0	1	0	0	0	0	0	3	1	1	3	1	1	0	0	0	1	0	0	3
2381	18	3	0	1	0	0	0	0	0	0	0	0	0	1	2	2	2	3	1	3	3	4	1	0	0	0	0	0	0	0	0	0	0	0	3	3	2	3	1	1	1	1	1	0	0	0	3
2384	9	1	0	1	0	0	0	0	0	0	0	0	0	1	3	2	2	3	3	3	3	4	2	1	0	0	0	0	0	1	0	0	0	0	3	3	3	3	1	1	0	0	0	0	0	0	3
2385	25	1	0	0	0	0	0	0	0	0	0	0	0	1	3	2	1	3	2	3	3	4	2	0	0	0	0	0	0	0	0	0	0	1	3	2	2	3	1	1	1	1	1	0	0	0	3
2388	17	4	0	0	0	0	0	0	0	0	0	0	0	0	3	2	1	2	2	3	2	5	1	1	1	0	0	0	0	0	0	0	0	0	3	3	1	2	1	0	0	0	1	0	0	0	3
2390	37	9	1	0	1	1	1	1	0	0	0	0	0	0	2	1	1	1	2	2	3	1	3	1	1	1	1	1	1	1	1	1	1	1	3	3	1	2	1	0	1	0	0	0	0	0	3
2395	26	2	0	0	0	1	1	0	1	0	0	0	0	0	3	1	2	1	1	3	3	2	2	1	1	0	1	0	1	1	1	1	1	1	3	3	1	2	1	1	1	1	0	1	0	1	3
2399	17	3	0	0	0	1	0	0	1	1	0	0	0	0	3	1	1	2	2	2	3	2	3	1	1	0	1	0	1	1	1	1	1	1	3	3	1	2	1	1	1	0	0	0	0	1	3
2400	22	2	0	0	0	0	1	0	1	0	1	0	0	0	3	2	1	1	2	2	2	2	2	1	1	0	1	0	1	1	1	1	1	1	3	1	1	3	1	1	1	1	1	0	0	0	3
2401	23	9	0	1	0	1	0	0	1	0	0	0	1	0	3	2	1	2	3	3	2	2	2	0	1	0	1	0	0	0	0	0	1	0	3	3	2	2	1	1	0	1	1	1	0	0	3
2402	27	4	1	1	0	1	1	0	0	0	0	0	0	1	3	2	1	3	3	3	2	2	3	1	1	0	1	0	1	1	0	1	1	1	3	2	3	3	1	0	0	0	0	0	0	0	3
2404	21	4	0	0	0	1	1	0	1	0	0	0	0	0	2	1	1	1	3	3	3	2	3	1	0	1	1	1	1	1	1	1	1	1	3	3	1	3	1	1	1	1	1	0	0	0	3
2405	22	3	1	1	0	1	1	0	1	0	0	0	0	0	2	2	2	1	3	3	2	2	3	1	1	0	1	0	0	1	0	1	1	1	3	2	1	2	1	1	1	1	1	0	0	1	3
2406	21	5	1	1	0	1	1	0	0	0	0	0	0	1	3	2	2	3	2	3	3	2	3	1	1	1	0	0	0	1	0	0	1	1	3	3	2	2	1	1	1	1	1	1	0	0	3
2407	22	3	1	0	0	1	0	0	1	0	0	0	1	0	2	1	1	3	3	3	3	2	2	1	1	0	1	1	1	1	1	1	1	0	3	3	1	1	1	1	1	1	1	0	0	1	3
2409	25	5	1	1	0	1	1	0	0	0	0	0	0	0	3	2	2	3	3	2	3	2	3	1	1	1	0	1	1	1	1	0	1	1	2	2	3	3	1	1	1	1	1	1	0	1	3
2410	13	4	0	1	0	1	1	0	1	0	0	0	0	0	3	2	1	1	1	2	3	2	2	1	1	0	1	0	1	1	1	0	1	1	3	2	1	2	1	1	1	1	1	1	1	0	3
2416	12	2	0	1	0	1	0	1	0	0	0	0	0	1	2	2	1	2	2	2	2	2	2	1	1	0	1	0	1	1	1	0	1	1	2	1	1	2	1	1	1	1	1	1	0	0	3
2417	16	3	0	0	0	1	0	0	1	0	0	0	0	0	3	2	2	2	1	3	3	2	2	0	1	0	1	0	1	1	1	1	1	1	3	3	2	3	1	1	1	1	0	0	0	1	3
2421	18	5	0	0	0	0	0	0	0	0	0	0	0	0	2	1	1	2	3	2	3	4	2	1	0	0	0	0	0	1	1	0	1	0	3	3	2	2	1	1	1	1	1	0	0	0	3
2423	28	11	0	1	0	0	0	0	0	0	0	0	0	1	2	2	2	3	2	2	2	4	1	0	0	0	0	0	0	0	0	0	1	0	3	2	2	2	1	1	1	1	1	1	0	1	3
2424	14	3	0	0	0	0	0	0	0	0	0	0	0	1	3	2	2	3	3	3	1	4	1	0	0	0	0	0	0	1	0	0	0	0	3	3	2	2	0	1	1	1	1	1	0	0	3
2425	11	3	0	1	0	1	0	0	1	0	0	0	0	1	3	2	2	2	2	2	3	4	2	0	0	0	0	0	0	1	0	0	0	0	3	3	2	3	1	1	1	0	0	0	0	0	3
2426	11	3	0	0	0	1	0	0	0	0	0	0	0	1	3	2	1	2	2	3	3	4	1	1	0	0	0	0	0	1	1	0	0	0	3	3	2	3	1	1	1	1	1	0	0	0	3
2427	27	4	0	0	0	1	0	0	0	0	0	0	1	1	2	1	2	3	3	3	3	4	2	1	0	0	0	0	0	1	0	0	0	0	3	3	2	3	0	1	1	1	1	1	1	0	3
2428	15	3	0	0	0	0	0	0	1	0	0	0	0	1	2	2	2	2	2	2	3	4	3	1	1	1	0	0	0	0	0	0	0	0	3	3	2	2	1	1	1	1	1	0	0	0	3
2429	22	2	0	0	0	0	0	0	1	0	1	0	1	1	2	2	1	2	3	3	3	4	2	1	0	0	1	0	1	0	0	0	0	0	3	2	2	2	1	1	0	0	0	1	0	0	3
2430	15	5	1	1	0	0	1	0	1	0	0	0	1	0	2	2	1	1	1	2	1	4	3	1	1	1	1	1	1	1	1	1	1	1	2	1	1	2	1	1	1	1	1	1	0	0	3
2431	17	3	1	0	0	1	0	0	1	0	0	0	0	1	2	2	1	2	1	2	2	4	2	1	0	0	0	0	1	0	0	0	1	1	2	2	1	3	1	1	1	1	1	0	0	1	3
2432	27	8	0	1	0	0	0	0	0	0	0	0	0	1	2	1	1	2	2	2	2	4	2	1	0	0	0	0	0	0	1	0	0	0	2	2	2	2	1	1	1	1	1	1	1	0	3
2433	25	3	0	0	0	0	0	0	0	0	0	0	0	1	3	2	1	3	3	3	3	4	2	1	0	0	0	0	0	0	0	0	0	0	3	3	3	3	0	1	1	1	1	1	1	0	3
2434	21	2	0	0	0	1	0	0	0	0	0	0	1	0	3	2	2	2	2	2	2	4	2	0	0	0	0	0	1	1	0	0	1	0	2	2	2	2	1	1	1	1	1	1	0	0	3
2435	17	3	1	0	0	0	0	0	0	0	0	0	0	1	2	2	2	3	2	3	2	4	1	1	0	0	1	0	0	0	0	0	0	0	3	3	2	3	1	0	1	0	1	0	0	0	3
2437	12	3	0	1	0	0	0	0	1	0	0	0	0	1	3	2	2	2	2	3	2	4	2	1	0	0	0	0	0	0	0	0	1	0	3	3	2	3	1	1	1	1	1	1	0	0	3
2438	15	2	0	0	0	0	0	0	1	0	0	0	0	1	2	2	1	2	3	2	3	4	1	0	0	0	0	0	0	0	0	0	0	0	3	3	2	2	1	1	1	1	1	0	0	0	3
2439	18	1	0	0	0	0	0	0	0	0	0	0	0	1	3	2	2	2	3	2	3	4	1	1	0	0	1	0	0	1	0	0	0	0	3	2	2	2	1	1	1	1	1	1	1	0	3
2440	23	2	0	0	1	1	0	1	1	0	0	0	0	1	2	2	1	2	1	3	3	4	1	1	0	0	1	0	1	1	0	0	1	0	3	3	2	2	1	1	1	1	1	0	0	0	3
2441	12	3	0	1	0	0	0	0	0	0	1	0	0	0	3	2	2	3	3	3	3	4	1	0	1	0	0	0	0	0	0	0	0	0	3	3	3	3	0	1	0	0	0	0	0	0	3
2443	23	2	0	1	0	0	0	0	0	0	0	0	0	1	3	2	1	2	2	2	2	4	2	0	0	0	0	0	0	1	0	0	1	0	2	2	2	2	0	1	1	1	1	0	0	0	3
2444	14	6	0	1	0	1	0	0	1	0	0	0	0	0	3	2	2	2	2	2	3	4	2	1	0	0	0	0	0	1	1	0	1	0	2	1	2	2	1	1	1	1	1	1	1	0	3
2445	12	6	0	0	0	1	0	0	0	0	0	0	0	0	3	2	2	1	1	2	3	4	2	1	1	0	1	0	1	1	0	0	0	0	3	2	1	2	1	0	0	0	0	0	0	0	3
2446	20	5	0	0	0	0	0	0	0	0	0	0	0	0	2	2	2	2	2	2	3	4	1	1	0	0	0	0	0	1	0	0	0	0	3	3	2	3	1	1	1	1	0	0	0	1	3
2447	25	3	0	0	0	0	0	0	0	0	0	0	1	0	2	2	1	3	2	2	3	4	2	0	0	0	0	0	1	1	0	1	0	0	3	3	2	2	0	1	0	0	1	0	0	0	3
2448	20	4	0	1	0	0	0	0	0	0	0	0	1	1	2	2	2	2	1	3	3	4	1	1	0	0	0	0	0	0	0	0	1	1	3	2	3	3	1	0	0	0	0	0	0	0	3
2450	13	3	0	0	0	1	0	1	0	1	0	0	0	0	2	2	2	2	3	2	2	4	3	1	1	0	0	0	1	1	0	0	1	1	2	3	2	2	1	1	1	1	1	0	0	0	3
2451	17	6	0	0	0	0	0	0	1	0	1	0	0	0	3	3	1	2	1	2	2	4	2	0	1	0	1	0	1	1	1	0	1	1	2	2	1	2	1	1	0	1	1	0	0	0	3
2452	12	0	0	0	0	0	0	0	1	0	0	0	0	1	3	2	2	2	2	2	2	4	1	0	0	0	0	0	1	0	0	0	0	0	3	2	2	2	1	0	1	1	1	1	0	0	3
2454	16	1	0	0	0	0	0	0	0	0	0	0	0	1	3	3	2	2	2	3	3	4	1	1	0	0	0	0	0	0	0	0	0	0	3	3	2	3	0	0	0	0	0	0	0	0	3
2455	14	1	0	0	0	0	0	0	1	0	0	0	0	1	3	2	1	2	2	2	3	4	2	0	0	0	1	0	1	0	1	0	0	0	3	3	1	2	1	1	1	1	1	1	1	0	3
2458	8	3	0	0	0	0	0	0	0	0	0	0	0	0	3	2	2	3	2	3	2	5	1	0	1	0	0	0	0	0	0	0	0	0	3	3	2	2	1	1	1	0	1	0	0	1	3
2460	28	2	0	0	1	0	0	0	0	0	0	0	0	0	3	2	2	3	2	2	1	5	2	0	0	0	0	0	0	0	0	1	1	0	3	3	2	2	1	1	1	1	1	1	1	1	3
2463	21	2	1	0	0	1	0	0	1	0	0	0	0	1	2	3	2	3	2	3	3	3	2	1	0	0	0	0	1	1	1	1	1	0	2	2	1	3	1	1	0	0	1	0	0	1	3
3002	20	7	0	1	0	0	0	0	0	0	0	0	0	1	3	2	2	3	1	2	3	2	3	1	1	0	1	0	1	1	0	0	1	0	3	2	2	2	1	1	0	0	1	0	0	0	3
3003	12	2	1	1	0	1	0	1	0	0	0	0	0	1	3	2	2	3	1	3	3	2	3	1	1	1	1	1	1	0	0	0	1	1	3	3	2	3	1	1	1	1	1	1	0	1	3
3005	15	18	0	1	0	1	0	1	1	0	0	0	0	1	2	2	1	2	1	2	2	2	2	1	1	0	1	1	1	1	0	0	1	0	3	3	1	2	1	1	1	1	1	0	0	1	3
3007	14	4	0	1	1	1	0	0	1	0	0	0	0	0	3	2	1	1	2	2	2	3	2	1	0	0	1	0	1	1	0	1	1	1	3	3	1	1	1	1	1	1	1	1	0	0	3
3010	21	2	0	0	0	0	0	0	1	0	0	0	1	0	2	2	1	2	2	2	3	4	2	1	0	0	1	0	1	1	0	0	1	0	3	2	2	2	1	1	1	1	1	1	0	1	3
3011	15	3	0	0	0	1	0	0	1	0	0	0	0	0	3	2	1	1	2	3	3	4	1	1	0	0	0	0	0	0	1	0	1	1	2	2	1	2	1	1	1	1	1	1	1	1	3
3012	17	2	0	0	1	1	0	0	0	0	0	0	1	0	2	2	2	3	1	3	3	4	1	1	0	0	0	0	0	1	0	0	0	1	3	3	2	3	0	1	1	1	1	1	0	1	3
3013	13	1	0	1	0	1	0	0	1	0	0	0	0	1	3	2	1	3	2	3	3	4	3	0	0	0	0	0	0	1	0	0	0	1	3	3	2	3	1	1	0	1	0	0	0	0	3
3014	14	5	0	0	0	1	0	0	1	0	0	0	0	1	3	2	1	2	2	2	2	4	2	1	0	0	1	0	1	0	1	0	1	0	3	3	1	3	1	1	1	1	0	0	0	0	3
3016	18	2	0	0	0	0	0	0	0	0	0	0	0	1	3	2	2	3	3	3	3	4	2	1	0	0	0	0	0	1	0	1	0	0	3	3	2	3	0	1	1	1	1	1	1	0	3
3018	13	1	0	1	1	0	0	0	1	0	1	0	1	0	3	2	1	3	1	2	3	4	2	1	0	1	0	1	1	1	0	1	1	1	3	3	2	3	1	1	1	1	0	0	0	0	3
3020	15	2	0	0	1	0	0	0	1	0	0	0	1	0	3	2	2	2	3	2	3	5	2	1	0	0	1	0	1	1	0	0	0	0	3	3	2	3	1	1	1	1	1	0	0	0	3
3021	20	8	1	1	0	1	1	0	0	0	0	0	0	1	3	1	1	2	2	2	3	1	2	1	0	0	1	0	0	1	1	1	1	1	2	3	1	2	1	1	1	1	1	0	0	1	3
3022	27	4	1	1	1	1	1	1	0	0	0	0	0	1	2	2	2	2	2	2	3	1	3	1	1	1	1	1	1	1	1	0	1	1	3	3	2	2	1	1	1	1	0	0	0	0	3
3025	14	5	1	1	0	1	1	1	0	0	0	0	0	1	2	2	1	2	2	2	3	1	3	1	1	0	1	0	0	1	0	0	1	1	2	1	2	2	1	1	1	1	1	1	1	1	3
3027	32	5	1	1	1	1	1	0	0	0	0	0	0	1	3	2	2	3	3	3	3	2	2	0	1	1	1	0	1	1	1	1	1	0	2	3	2	3	1	1	1	0	0	0	0	0	3
3034	26	8	1	1	1	1	1	1	0	0	0	0	1	0	3	2	1	3	2	2	2	1	3	1	1	1	1	0	1	1	0	1	1	1	2	2	2	3	1	0	1	1	1	0	0	0	3
3035	17	7	1	1	1	1	1	1	0	0	0	0	0	1	2	3	1	2	2	3	3	1	3	1	1	1	1	0	0	1	1	1	1	1	3	1	2	3	1	1	1	1	1	0	1	1	3
3036	12	4	1	1	1	1	0	0	0	0	0	0	0	1	2	2	2	3	2	2	1	1	3	1	1	1	1	1	1	1	1	1	1	1	3	2	2	2	1	1	1	1	1	1	0	1	3
3037	23	2	1	1	0	1	0	1	0	0	0	0	0	1	2	2	2	2	2	2	2	1	2	1	0	0	1	0	0	0	0	0	1	1	1	1	2	2	1	1	1	1	1	0	0	0	3
3041	16	1	1	0	0	1	0	1	0	0	0	0	0	0	2	2	2	3	2	2	3	1	3	1	1	1	1	1	1	1	0	0	1	1	2	1	2	2	1	1	1	1	1	1	1	1	3
3042	30	10	0	1	1	1	0	1	0	0	0	0	0	1	2	1	2	2	2	3	3	1	2	1	1	1	0	0	1	1	0	0	1	1	3	2	2	3	1	1	1	1	1	0	0	1	3
3044	10	5	1	1	1	1	1	1	1	0	0	0	0	1	2	1	2	2	3	2	3	2	3	1	1	1	1	0	1	1	0	0	1	0	3	3	1	2	1	1	1	0	1	0	0	1	3
3046	10	0	0	1	1	1	0	1	1	0	0	0	0	1	3	3	2	2	2	2	2	2	2	1	1	0	1	0	1	0	0	0	1	1	3	3	2	3	0	1	1	1	1	1	0	0	3
3048	27	5	0	1	0	1	0	0	1	0	0	0	0	0	2	2	1	2	2	3	3	2	2	1	1	0	1	0	1	1	1	0	1	1	3	3	1	2	1	1	1	1	1	1	1	0	3
3049	25	9	0	1	0	1	0	1	1	0	0	0	0	0	2	2	1	1	2	3	2	2	2	1	1	1	1	1	1	1	0	0	0	0	2	2	2	2	1	1	1	1	1	0	0	1	3
3050	17	8	0	1	1	1	0	1	1	0	0	0	0	1	2	2	2	2	3	2	3	2	3	1	1	1	1	0	1	1	0	0	1	0	3	2	3	3	1	1	1	1	1	1	0	1	3
3051	24	10	0	1	1	1	1	1	1	0	0	0	1	0	2	1	1	1	2	2	1	2	3	1	1	1	0	0	1	1	1	1	1	1	2	3	1	2	1	1	1	1	1	1	1	1	3
3052	20	8	1	1	1	1	0	0	0	0	0	0	0	0	2	2	2	2	3	3	2	2	2	1	1	1	1	1	1	1	1	0	1	1	2	1	2	2	1	1	1	1	1	0	0	1	3
3055	13	5	1	1	0	0	0	0	0	0	0	0	1	0	3	2	2	3	3	3	3	2	2	1	1	0	0	0	0	1	0	1	0	1	3	3	3	3	1	1	0	0	0	0	0	0	3
3057	30	14	0	1	1	1	0	1	0	1	0	0	0	0	2	2	1	2	2	3	3	2	3	1	1	1	1	1	1	1	0	1	1	1	2	1	1	2	1	0	1	0	0	0	0	0	3
3059	18	13	0	1	1	1	1	1	0	0	0	0	1	0	3	1	1	3	2	3	2	2	3	1	1	1	0	1	1	1	1	1	1	1	2	2	1	2	1	1	1	0	1	0	0	0	3
3060	13	3	0	0	0	1	0	0	1	0	0	0	0	0	2	2	1	1	2	2	2	2	3	1	1	0	1	0	1	1	1	1	1	1	3	3	1	2	1	1	1	1	1	1	0	1	3
3061	23	8	0	0	0	1	0	0	1	0	0	0	0	0	2	1	1	1	1	2	3	2	2	1	1	1	0	1	1	1	1	1	1	1	3	3	1	2	1	1	1	0	1	1	0	1	3
3062	14	2	0	1	0	0	0	0	1	0	0	0	0	0	3	2	2	1	2	2	3	2	2	1	1	0	1	0	1	1	1	1	1	1	3	2	1	2	1	1	1	1	1	1	0	1	3
3063	25	3	0	0	0	1	0	0	1	0	0	0	0	1	2	1	2	2	2	1	1	2	3	1	1	1	0	1	1	1	0	0	1	1	3	1	2	2	1	1	1	1	1	1	0	1	3
3064	20	10	0	1	0	1	0	1	1	0	0	0	0	0	3	2	2	1	3	2	2	2	3	1	1	0	0	0	1	1	1	1	1	1	3	2	1	2	1	1	1	1	1	0	0	1	3
3065	28	14	1	0	1	1	1	1	0	0	0	0	0	1	2	2	2	2	2	2	3	2	3	1	1	1	1	0	1	1	0	0	1	0	1	2	2	2	1	1	1	0	0	0	0	1	3
3070	17	2	1	1	1	1	0	1	0	0	0	0	1	0	2	2	2	3	2	2	3	2	3	1	1	1	1	0	1	1	0	0	1	1	2	2	2	3	0	1	1	0	0	0	0	1	3
3071	26	9	1	0	1	1	0	0	1	1	0	0	0	0	2	2	2	2	3	2	2	2	3	1	1	1	1	0	1	1	1	0	1	1	2	2	2	2	1	1	1	1	1	1	1	1	3
3072	19	7	0	0	1	1	1	1	1	0	0	0	0	0	2	2	1	1	1	2	2	2	2	1	1	0	1	0	1	1	1	0	1	1	3	2	1	2	1	1	1	1	1	1	1	0	3
3073	19	10	1	1	1	1	0	1	1	0	0	0	0	0	2	1	2	1	3	3	3	2	3	1	1	1	1	1	1	1	1	0	1	1	2	2	1	1	1	1	1	1	0	0	0	0	3
3075	16	4	1	1	1	1	1	1	0	0	0	0	0	1	2	2	2	1	3	2	2	2	2	1	1	1	1	0	1	1	0	1	1	1	3	3	2	3	1	1	1	1	0	0	0	0	3
3076	15	2	0	1	1	1	0	0	0	0	0	0	0	1	2	1	2	3	3	3	2	2	2	1	1	0	1	0	1	1	1	1	1	0	3	3	2	2	1	1	0	1	0	0	0	0	3
3077	17	3	0	0	0	1	0	0	1	0	0	0	0	1	2	2	1	2	2	3	3	2	3	0	1	0	0	0	1	1	0	0	1	1	3	2	2	3	1	1	1	0	0	0	0	0	3
3078	18	8	1	1	1	1	0	1	0	0	0	0	0	0	3	3	1	3	3	3	2	2	2	1	1	0	1	0	0	1	1	0	1	1	2	2	2	2	1	0	0	0	1	0	0	0	3
3080	14	3	0	1	0	1	0	1	1	0	0	0	0	1	2	1	1	2	2	2	1	2	2	1	1	0	1	0	1	1	0	1	1	1	3	1	2	2	1	1	1	1	1	1	1	1	3
3081	20	4	1	1	1	1	1	1	0	0	1	0	0	0	2	2	2	3	1	1	3	2	3	1	1	1	1	0	0	1	0	0	0	1	2	2	1	3	1	1	1	0	0	0	0	0	3
3082	26	15	1	0	1	1	1	1	1	0	0	0	1	0	3	2	1	2	2	2	3	2	3	1	0	1	1	1	1	1	0	0	1	0	2	2	1	2	1	1	1	0	0	0	0	1	3
3083	25	8	0	1	0	0	0	0	0	0	0	0	0	1	2	2	1	2	1	2	3	3	2	1	1	0	1	0	1	1	0	0	0	1	2	2	1	2	1	1	1	1	1	1	1	1	3
3084	21	12	0	1	0	0	0	0	1	0	0	0	0	1	2	2	1	2	2	3	3	3	3	1	1	1	1	0	1	1	0	1	1	1	3	3	1	3	1	1	0	0	0	0	0	1	3
3085	30	7	0	1	1	1	0	1	1	0	0	0	1	0	2	2	1	2	3	2	2	3	2	1	0	1	1	1	1	1	1	1	0	1	2	3	2	2	1	1	0	0	0	0	0	1	3
3086	22	14	0	1	1	1	0	1	0	0	0	0	0	1	2	2	2	2	1	3	3	3	2	0	0	0	1	0	0	1	0	0	0	1	3	2	1	3	0	1	1	1	0	0	0	0	3
3089	22	2	1	1	1	0	0	0	0	0	0	0	0	1	2	2	1	3	3	3	3	3	3	1	1	1	1	0	0	1	0	0	0	0	3	2	1	2	1	1	1	1	1	1	1	1	3
3090	15	7	0	1	0	1	0	0	0	0	0	0	0	1	2	2	1	2	2	2	3	3	3	1	1	0	1	0	1	1	0	0	1	1	2	2	1	3	1	0	0	0	0	0	0	0	3
3092	9	2	0	0	0	1	0	0	1	0	0	0	0	0	3	2	1	1	3	1	3	3	2	1	1	0	0	0	1	1	1	0	1	1	3	2	1	2	1	1	1	1	0	0	0	1	3
3093	31	10	0	0	0	0	0	0	1	0	0	0	0	1	2	2	1	1	3	2	3	3	2	1	1	1	1	1	1	1	1	1	1	1	1	1	2	2	1	1	1	0	0	0	0	1	3
3094	24	10	0	1	0	1	0	0	1	0	0	0	0	1	2	2	1	3	1	3	3	3	3	1	1	0	1	0	1	1	0	0	1	1	3	3	1	3	0	1	1	1	1	1	1	1	3
3097	20	2	1	1	1	0	0	0	0	0	0	0	0	1	2	2	2	2	2	3	3	3	3	1	1	1	1	1	1	1	0	1	0	0	3	2	1	2	1	1	1	1	1	1	1	1	3
3098	24	3	1	0	1	1	0	0	1	0	0	0	0	1	2	2	1	3	3	3	3	3	3	1	1	1	1	0	0	0	0	0	1	1	2	2	2	3	1	1	1	0	0	0	0	0	3
3099	27	6	0	0	0	0	0	0	0	0	0	0	0	1	2	2	2	2	2	3	2	3	2	0	0	0	0	1	0	1	0	0	0	1	3	3	1	3	1	1	1	1	1	1	1	0	3
3100	6	6	0	1	1	1	0	1	0	0	0	0	0	1	2	2	1	2	2	2	3	3	3	1	1	1	1	0	1	1	0	0	1	1	3	3	1	2	1	1	1	1	1	0	0	1	3
3101	11	11	0	1	0	0	0	0	1	0	0	0	0	1	2	2	1	2	2	2	2	4	2	1	1	0	0	0	1	0	0	0	0	1	3	3	2	2	1	1	0	1	0	0	0	0	3
3102	17	4	1	1	0	1	0	0	1	0	0	0	1	0	2	2	1	2	2	3	3	4	2	1	1	1	1	0	1	1	1	0	1	0	2	2	2	2	1	1	1	1	0	0	0	1	3
3105	18	9	0	1	1	0	0	0	1	0	0	0	0	1	2	2	1	2	2	2	3	4	2	1	0	0	0	0	1	0	1	0	1	0	2	3	1	2	1	1	1	0	1	0	0	0	3
3106	22	3	0	1	0	1	0	0	0	0	0	0	0	1	3	2	2	3	2	3	3	4	3	1	1	1	1	1	1	1	1	1	1	0	3	2	2	2	1	1	1	1	1	1	1	1	3
3108	30	11	0	1	1	1	0	0	1	1	0	0	0	0	2	2	1	2	2	2	2	4	2	1	0	0	0	0	1	1	0	0	1	0	3	2	2	2	1	1	1	1	1	1	1	0	3
3110	14	3	1	1	1	1	0	1	0	0	1	0	0	0	3	2	2	2	3	3	3	4	2	1	0	0	0	1	0	1	0	0	1	1	3	2	3	3	1	1	1	0	0	0	0	0	3
3111	15	6	0	1	0	1	0	0	0	1	0	0	0	0	2	1	1	2	2	2	3	4	2	1	1	0	0	0	1	0	1	0	0	0	3	2	1	2	1	1	1	1	1	1	0	0	3
3113	9	4	0	0	0	0	0	0	0	0	0	0	0	1	2	2	2	3	3	3	3	4	2	1	0	0	0	0	0	1	0	0	0	0	3	3	3	3	0	1	1	1	1	1	1	0	3
3115	12	4	0	1	0	0	0	0	1	0	0	0	0	0	3	2	1	1	2	2	3	4	2	1	1	0	0	0	0	0	0	0	0	0	2	2	2	2	1	1	1	1	1	0	0	1	3
3116	19	5	0	1	0	0	0	0	0	0	0	0	0	1	2	1	2	2	3	2	3	4	1	1	0	0	0	0	1	1	0	0	0	0	3	2	2	2	1	1	1	1	1	1	0	0	3
3117	15	3	0	1	0	0	0	0	0	0	0	0	1	0	2	2	2	3	3	3	2	4	2	0	0	0	0	0	0	0	0	0	0	0	3	3	1	3	0	1	1	0	0	0	0	0	3
3121	13	1	0	0	0	1	0	0	0	0	0	0	0	1	2	2	2	3	3	2	1	4	1	1	0	0	0	0	0	0	0	0	0	0	3	3	2	3	1	1	1	1	1	0	0	0	3
3122	7	7	0	0	0	0	0	0	0	0	0	0	0	1	2	2	1	2	1	3	2	4	2	1	1	0	1	0	1	0	0	0	0	0	3	3	2	3	1	1	1	1	1	1	1	0	3
3124	15	2	0	1	0	1	0	0	0	0	0	0	0	0	2	3	2	3	2	3	3	4	2	1	1	0	0	0	0	0	0	0	0	0	3	2	2	2	0	1	1	1	1	0	0	0	3
3125	13	4	0	1	0	0	0	0	0	0	0	0	0	1	3	2	2	3	2	3	3	4	1	1	0	0	1	0	0	0	0	0	1	0	3	3	2	3	0	1	0	1	1	0	0	0	3
3126	22	6	0	1	1	1	0	0	1	1	0	0	0	0	2	2	1	2	2	2	2	4	2	1	1	0	1	0	1	1	0	0	0	0	3	3	1	2	1	1	1	1	1	0	0	0	3
3127	23	13	0	0	1	0	0	0	0	0	0	0	0	1	2	2	2	2	2	2	2	4	1	0	0	0	0	0	0	1	0	0	1	0	3	3	1	2	1	1	1	1	1	1	0	0	3
3129	16	3	0	1	0	1	0	0	1	0	0	0	0	1	3	2	2	2	2	3	3	4	2	1	0	1	1	0	1	1	0	0	0	0	3	2	2	3	1	1	1	1	1	1	0	0	3
3131	15	2	1	0	1	1	0	0	0	0	0	0	0	1	3	2	2	2	2	2	3	4	2	0	0	0	0	0	1	1	0	0	0	0	2	3	1	2	1	1	0	1	0	0	0	0	3
3132	20	1	0	1	0	0	0	0	0	0	0	0	0	1	2	2	2	2	2	2	2	4	2	1	0	0	0	0	0	1	0	0	0	1	2	2	2	3	1	1	1	1	1	1	1	1	3
3133	25	11	1	1	0	1	0	0	1	0	0	1	1	0	2	3	2	2	2	3	2	4	2	1	0	0	1	0	1	0	0	0	0	0	3	3	1	3	1	1	1	1	0	0	0	1	3
3134	12	5	0	0	0	0	0	0	1	0	0	0	1	1	2	2	2	2	3	1	3	4	2	1	0	0	1	0	1	0	0	0	0	1	3	2	2	2	1	1	1	0	0	0	0	0	3
3135	10	2	0	0	0	0	0	0	0	0	0	0	0	1	3	2	2	2	3	3	3	4	2	0	0	0	0	0	1	1	0	0	0	0	3	3	1	3	0	1	1	1	1	1	1	0	3
3136	25	6	1	1	1	1	1	1	0	0	0	0	0	1	2	2	2	3	2	2	2	2	3	1	1	1	0	0	0	1	1	0	0	1	1	1	2	2	1	1	1	1	1	1	1	1	3
3137	29	14	0	0	1	0	0	0	1	0	0	0	0	1	2	2	1	2	2	2	3	5	2	1	0	0	0	1	1	1	1	0	1	0	3	3	1	2	1	1	1	1	1	1	1	1	3
3138	22	13	0	1	0	1	0	0	1	0	1	0	1	0	2	2	1	2	1	2	2	5	2	1	0	0	1	0	1	1	1	0	1	1	3	3	1	2	1	1	1	1	1	1	0	0	3
3139	25	6	0	1	0	1	0	0	0	0	0	0	0	1	2	2	1	2	2	2	2	5	3	0	0	0	0	0	1	0	0	0	0	0	2	2	1	3	1	1	0	1	1	1	1	1	3
3140	33	0	1	0	0	1	1	0	1	0	0	0	0	1	2	1	1	3	3	2	1	1	3	1	1	0	1	0	1	1	1	1	0	1	2	1	2	3	1	1	1	1	1	0	0	1	3
3141	30	5	0	0	1	1	1	0	0	0	0	0	0	1	2	2	1	3	3	2	3	1	3	1	1	1	1	1	1	1	1	0	1	1	3	3	2	2	1	1	1	1	1	0	0	1	3
3143	13	6	1	1	1	1	1	1	0	0	0	0	0	0	2	2	2	2	3	3	3	1	3	1	1	1	1	0	1	1	0	1	1	1	2	1	2	3	1	1	1	1	1	1	0	1	3
3145	10	5	0	1	0	1	0	0	0	0	0	0	0	1	2	2	2	2	1	1	3	2	3	1	1	1	1	1	1	1	0	1	1	1	3	1	2	2	1	1	1	1	1	1	0	1	3
3146	20	3	1	1	1	1	0	1	0	0	0	0	0	1	2	2	2	2	1	2	3	2	3	1	0	0	1	0	1	1	0	1	1	1	3	3	2	3	1	1	1	1	1	1	0	0	3
3147	12	4	0	1	1	1	0	1	1	0	0	0	0	0	3	2	1	1	2	2	2	2	3	1	1	0	1	0	1	1	1	1	1	1	2	2	1	1	1	1	1	1	1	1	0	1	3
3148	14	3	0	1	0	0	0	0	0	0	0	0	0	1	3	2	2	2	2	2	3	2	2	0	1	0	1	0	0	1	0	0	0	1	2	3	2	3	1	1	1	1	1	1	1	1	3
3151	21	2	0	0	1	1	0	0	1	0	0	0	0	1	3	2	2	2	1	3	3	2	2	1	1	0	0	0	0	1	0	0	0	0	3	3	1	3	1	1	1	1	1	0	0	0	3
3155	19	4	1	1	1	1	0	1	0	0	0	0	0	1	3	1	1	3	1	3	2	2	3	1	1	0	0	0	1	1	0	1	1	1	3	3	2	3	1	1	1	0	1	1	0	0	3
3158	15	1	1	0	1	1	0	0	0	0	0	0	0	1	3	3	2	3	1	3	3	2	3	1	1	1	0	0	0	1	0	0	1	0	3	3	3	3	1	1	1	1	1	1	0	1	3
3159	29	2	1	1	0	1	0	1	1	1	0	0	0	0	2	1	1	2	1	2	2	2	3	1	1	0	1	0	1	1	1	1	1	1	3	3	1	2	1	1	1	1	1	1	1	1	3
3161	10	0	0	1	1	1	0	0	1	1	1	0	1	0	3	2	2	1	2	3	3	2	3	1	0	1	1	1	1	1	1	1	1	1	3	3	1	2	1	1	1	1	1	0	0	1	3
3163	18	3	0	1	1	1	1	1	0	0	0	0	0	1	3	1	2	2	3	3	3	2	2	0	1	0	1	1	1	1	1	1	1	1	3	3	1	3	1	1	1	1	1	1	1	1	3
3167	16	5	1	0	1	1	0	0	1	0	0	0	0	1	3	1	1	3	2	3	2	2	3	1	1	1	1	1	0	1	0	1	1	1	3	3	2	2	1	1	1	1	1	0	0	1	3
3170	18	1	1	0	1	1	0	0	1	1	0	0	0	0	3	3	2	2	3	3	3	3	3	1	0	0	1	0	0	1	0	1	0	1	3	3	2	1	1	1	1	0	0	1	0	1	3
3173	11	1	0	1	0	1	0	0	1	0	0	0	0	1	3	2	2	2	3	2	3	3	3	1	0	0	1	1	1	1	1	1	1	1	3	2	2	2	1	1	0	0	0	0	0	0	3
3174	8	3	0	0	1	0	0	0	0	0	0	0	1	0	2	2	1	2	1	2	2	3	2	1	0	0	1	0	1	1	0	0	0	0	3	2	1	2	1	1	0	1	1	0	0	0	3
3175	9	4	0	0	0	1	0	0	0	0	0	0	0	1	3	2	2	3	3	3	3	4	2	1	0	0	1	0	0	0	0	0	0	0	3	3	2	2	0	1	1	1	1	1	0	0	3
3177	30	5	0	0	1	1	0	0	0	0	0	0	0	1	2	2	2	2	1	2	3	3	2	1	0	0	0	0	1	1	0	0	1	0	3	3	1	3	1	1	1	1	1	1	0	0	3
3180	26	6	0	1	0	1	0	0	0	0	0	0	0	1	2	3	2	2	1	2	1	4	2	1	0	0	1	0	1	0	0	0	0	0	2	2	1	2	1	1	1	1	0	1	0	0	3
3182	24	3	0	0	0	1	0	0	0	1	0	0	0	1	3	3	2	1	3	2	2	4	1	1	0	0	1	0	1	0	0	0	0	0	2	1	2	2	1	1	1	1	1	1	1	1	3
3183	22	2	0	0	0	0	0	0	0	0	0	0	0	1	3	2	2	2	1	3	3	4	1	0	0	0	0	0	1	1	0	1	0	1	3	3	2	3	1	1	0	0	0	0	0	0	3
3184	13	2	0	0	0	0	0	0	0	0	0	0	0	1	2	2	2	2	3	3	3	4	1	1	0	0	1	0	0	0	0	0	1	0	3	3	2	3	1	1	1	1	1	1	0	0	3
3185	17	4	0	0	0	0	0	1	0	0	1	0	1	0	3	2	1	2	3	3	2	4	2	0	0	0	1	0	1	0	0	0	0	0	3	3	1	2	1	1	1	0	1	1	0	0	3
3188	13	1	0	1	0	1	0	0	1	0	0	0	0	1	2	2	1	2	3	3	3	4	3	1	1	0	0	0	1	1	1	0	1	1	2	2	1	3	1	1	1	1	1	1	1	1	3
3189	13	3	0	0	0	0	0	0	0	0	0	0	0	1	2	2	2	3	2	2	2	4	2	1	0	0	0	0	0	1	0	0	0	0	3	3	3	3	1	0	0	0	0	0	0	0	3
3192	14	4	0	0	0	0	0	0	0	0	0	0	0	1	3	2	2	2	1	3	3	4	1	1	0	0	1	0	1	0	0	0	1	0	3	3	2	2	1	1	1	1	1	1	0	0	3
3194	15	1	0	1	0	1	1	0	1	0	0	0	0	1	2	2	2	3	2	3	3	4	1	1	1	1	1	1	1	0	0	0	0	1	3	3	1	3	1	1	1	1	0	0	0	0	3
3195	18	2	0	1	0	1	0	0	1	0	0	0	0	1	2	2	1	1	3	3	2	4	3	1	1	0	1	0	1	1	0	0	1	0	3	3	1	2	1	1	1	1	1	1	1	0	3
3196	16	5	0	0	1	0	0	0	1	0	0	0	1	1	2	1	1	1	2	3	3	4	2	1	0	0	0	0	1	1	1	0	1	0	3	3	1	2	1	1	0	0	1	1	1	0	3
3197	14	3	1	1	1	1	0	1	0	0	0	0	0	1	2	2	2	2	2	2	2	4	2	1	1	0	1	0	0	1	1	0	1	0	3	2	2	2	1	1	1	1	1	0	0	0	3
3198	13	3	0	0	0	0	0	0	0	0	0	0	0	1	3	2	2	2	1	2	3	4	2	1	0	0	0	0	0	0	0	0	0	0	3	3	2	3	1	1	1	1	1	1	1	0	3
3201	25	2	0	1	1	1	1	1	1	0	0	0	0	1	2	2	2	3	2	2	3	1	3	1	0	0	1	0	1	1	0	1	1	1	3	3	1	2	1	1	1	1	1	1	1	0	3
3202	17	7	1	1	1	0	0	0	0	0	0	0	0	1	2	3	2	3	3	3	3	1	3	1	1	1	1	1	0	1	1	1	1	1	3	3	1	3	0	1	1	1	1	1	0	0	3
3204	20	5	1	1	0	1	0	0	0	0	0	0	0	1	2	2	2	2	2	2	3	1	3	1	1	1	0	1	1	1	1	0	1	1	2	2	1	2	1	1	1	1	1	1	1	0	3
3208	18	1	0	1	0	1	0	0	1	0	0	0	1	0	3	2	2	2	2	2	3	1	2	1	1	0	1	0	1	1	0	1	0	1	3	2	2	2	1	1	1	0	1	0	0	1	3
3209	20	3	1	1	1	1	1	1	1	0	0	0	0	1	2	2	2	2	2	2	2	1	3	1	1	1	1	1	1	1	1	0	1	1	3	3	1	2	1	1	1	1	1	1	0	0	3
3210	28	3	1	1	0	1	1	0	0	0	0	0	0	1	2	2	2	2	3	3	3	1	2	1	1	0	1	0	1	1	1	0	1	1	3	2	2	2	1	1	1	1	0	0	0	1	3
3211	12	5	1	1	0	1	1	1	0	0	0	0	0	1	3	2	2	3	2	3	3	1	2	1	1	0	1	0	0	1	1	1	1	1	3	2	1	3	1	1	1	1	1	0	1	0	3
3213	20	10	0	1	1	1	0	0	0	0	0	0	1	1	2	2	1	2	2	2	3	2	2	1	1	1	1	0	0	1	1	1	1	1	3	2	2	2	0	1	1	0	1	0	0	0	3
3216	18	8	1	1	1	1	1	1	1	0	0	0	0	1	2	1	1	1	3	2	3	2	3	1	1	0	1	0	0	1	1	1	1	1	3	3	1	3	1	1	1	1	1	1	0	0	3
3217	20	9	0	1	0	1	1	0	0	0	0	0	0	1	2	2	1	2	2	2	3	2	3	1	1	0	0	0	1	1	0	0	1	1	3	2	2	2	1	1	1	1	1	0	0	1	3
3218	17	3	0	1	0	0	0	0	0	0	0	0	0	1	3	2	1	2	2	2	3	2	2	1	0	0	0	0	1	1	0	0	0	0	3	2	2	2	1	1	1	0	1	0	0	0	3
3219	12	2	1	1	0	1	1	0	0	0	0	0	0	1	2	2	1	2	2	2	3	2	3	1	0	0	0	1	0	1	1	1	0	1	2	2	2	2	1	1	1	1	1	0	0	0	3
3220	23	0	0	1	0	1	0	0	1	0	0	0	0	0	3	2	1	1	2	3	2	2	2	1	1	0	1	0	1	1	0	0	1	1	3	2	2	2	1	1	1	1	1	0	0	1	3
3221	13	6	1	1	1	1	1	0	1	1	0	0	0	1	2	2	1	2	2	2	3	2	2	1	1	0	1	0	1	1	1	1	1	1	3	3	2	2	1	1	1	0	0	0	0	0	3
3223	25	2	1	1	0	1	0	0	0	0	0	0	0	1	3	2	2	2	3	3	2	2	3	1	1	1	0	0	1	0	0	0	0	0	2	2	2	2	1	1	1	0	1	0	0	0	3
3224	14	2	0	1	0	1	0	0	0	0	0	0	0	1	3	2	2	2	2	3	2	2	2	1	0	0	1	0	1	1	1	1	1	1	3	2	2	2	1	1	1	1	1	1	1	1	3
3226	14	0	0	0	0	0	0	0	0	0	0	0	1	0	1	3	2	2	3	3	2	2	2	1	0	0	0	0	1	1	0	0	0	1	3	3	2	2	1	1	1	0	1	0	0	0	3
3228	18	4	0	1	0	1	0	0	0	0	0	0	0	1	2	2	2	2	3	3	2	2	2	1	0	0	1	0	0	1	1	0	0	1	3	3	2	3	1	1	1	0	1	0	0	0	3
3230	13	2	0	1	1	1	1	1	1	0	0	0	0	1	3	2	1	2	1	3	3	2	3	1	1	1	0	0	0	0	1	1	1	1	3	3	2	2	1	1	1	1	1	1	1	0	3
3231	15	2	0	1	0	1	0	0	1	0	0	0	0	0	3	2	1	2	2	3	1	2	2	1	1	1	1	0	1	1	1	0	1	0	3	3	1	2	1	1	1	1	0	1	0	1	3
3234	28	2	0	1	0	0	0	0	0	0	0	0	0	0	4	2	2	3	1	3	3	2	1	1	1	0	1	0	0	0	0	0	0	0	3	3	1	2	1	0	0	0	0	0	0	0	3
3235	17	7	0	1	1	0	0	0	1	0	1	0	1	1	2	1	1	1	1	3	2	2	2	1	0	0	1	0	1	1	0	0	1	1	3	3	1	3	1	1	1	1	1	1	0	1	3
3236	22	11	1	0	1	1	1	1	1	0	0	0	1	0	2	2	1	3	2	2	2	2	3	1	1	1	1	1	1	1	1	1	1	1	2	2	2	3	1	1	0	1	0	0	0	1	3
3239	15	2	1	1	0	1	0	0	1	0	0	0	0	0	2	2	2	3	2	3	3	2	3	0	1	1	1	1	1	1	1	0	1	0	3	2	1	2	1	1	1	1	1	1	0	1	3
3242	17	3	1	0	0	1	0	1	1	0	0	0	0	1	2	2	1	1	2	2	3	2	3	1	1	1	1	1	1	0	0	0	1	1	3	3	2	2	1	1	0	0	0	0	0	0	3
3243	13	2	0	1	0	1	0	0	0	0	0	0	0	1	2	2	2	2	3	2	2	2	2	1	1	0	0	0	1	0	0	0	0	0	2	2	2	3	1	1	1	0	1	1	0	0	3
3245	26	1	1	0	0	0	0	0	1	0	0	0	0	1	2	2	2	2	2	3	3	3	2	1	0	0	1	1	1	1	0	0	1	0	3	3	1	2	1	1	1	1	1	0	0	0	3
3246	17	1	1	0	0	0	0	0	0	0	0	0	0	0	2	2	2	3	2	3	3	3	2	1	1	0	1	0	1	1	1	1	1	1	3	3	1	3	1	1	1	1	0	1	0	1	3
3247	15	3	0	0	0	0	0	0	1	1	1	0	0	0	2	1	1	2	2	3	3	3	2	1	0	0	0	0	0	1	1	1	1	1	3	3	1	2	1	1	1	1	1	0	1	0	3
3248	16	1	0	0	0	1	0	0	1	0	0	0	0	1	3	2	2	2	3	2	3	3	2	1	0	0	0	0	0	0	0	1	0	1	3	3	2	3	1	1	1	0	1	0	0	0	3
3250	19	0	0	1	0	1	0	0	1	0	0	0	1	0	3	2	2	3	2	3	3	3	2	1	0	1	0	0	0	1	0	1	1	1	3	2	2	3	1	1	1	0	1	0	0	1	3
3251	22	3	0	1	1	1	0	1	1	0	0	0	0	1	2	2	1	2	3	3	1	3	2	1	1	0	1	0	1	1	0	1	1	1	3	2	2	2	1	1	1	1	1	1	0	0	3
3254	11	2	0	0	0	0	0	0	1	0	0	0	0	1	3	2	2	2	2	2	3	3	2	1	1	0	1	0	1	1	0	0	0	1	3	3	1	2	1	1	0	0	1	1	0	0	3
3255	16	4	0	1	0	1	0	1	1	0	0	0	0	1	2	2	1	2	3	3	3	3	2	1	1	0	1	1	1	1	0	1	1	1	3	3	2	2	1	1	1	0	0	0	0	1	3
3256	25	0	0	0	0	0	0	0	1	0	0	0	0	1	3	2	2	2	2	3	3	3	2	1	1	0	0	0	0	0	0	1	0	0	3	3	1	3	1	1	1	1	1	1	0	0	3
3257	25	5	0	0	1	0	0	0	1	1	1	0	1	1	2	2	1	1	2	2	3	3	2	1	0	0	1	0	1	1	1	1	1	1	3	1	2	2	1	1	1	1	1	1	0	0	3
3258	19	2	0	0	0	0	0	0	1	0	0	0	0	1	3	2	2	2	2	2	3	3	2	1	0	0	0	0	1	1	0	0	0	0	2	2	3	2	1	1	0	0	0	0	0	0	3
3260	13	2	0	0	1	0	1	0	0	0	0	0	0	1	3	2	2	2	2	3	3	3	2	1	0	0	1	0	1	1	0	0	0	0	3	3	1	2	1	1	1	1	1	0	0	0	3
3261	20	6	0	1	1	1	0	0	0	0	0	0	1	0	2	2	1	1	3	2	2	3	2	1	0	1	1	1	1	1	1	0	0	1	3	2	2	2	1	1	1	1	1	1	1	1	3
3263	24	14	0	0	1	0	0	0	0	0	0	0	0	1	2	2	2	2	1	2	3	4	2	1	0	0	1	0	1	1	0	0	0	1	3	3	2	2	1	1	1	1	1	1	1	0	3
3264	8	3	0	0	0	1	0	0	0	0	0	0	0	1	3	2	2	2	2	3	3	4	2	1	0	0	0	0	1	1	0	0	0	1	3	1	1	3	1	1	1	0	1	0	0	0	3
3265	22	5	0	0	0	0	0	0	1	0	0	0	0	1	2	2	1	1	3	2	3	4	2	1	0	0	0	0	0	0	1	0	0	1	3	3	2	2	1	1	1	0	1	0	0	0	3
3267	18	2	0	1	0	0	0	0	1	0	0	0	0	1	2	1	1	2	2	3	1	4	2	1	1	0	1	0	1	0	0	0	0	0	3	2	2	3	1	1	0	1	1	0	0	0	3
3268	23	3	1	1	0	1	1	0	0	0	0	0	0	1	2	2	1	1	3	3	2	3	2	1	1	0	1	0	1	1	1	1	0	1	1	1	1	3	1	1	1	1	1	1	1	1	3
3271	8	8	0	1	1	1	0	0	1	0	0	0	0	1	2	2	2	2	3	2	2	4	2	1	0	0	1	0	1	0	1	1	1	1	3	2	2	2	1	0	0	0	0	0	0	0	3
3272	23	3	0	0	0	0	0	0	0	0	0	0	0	1	2	2	2	2	3	2	3	4	1	0	0	0	1	0	1	0	0	0	0	0	3	3	2	3	0	1	0	1	1	0	0	0	3
3274	11	4	0	1	1	0	0	0	0	0	1	0	1	0	3	2	2	2	2	3	2	4	2	0	1	0	0	0	0	0	0	0	0	0	3	2	2	3	1	1	1	1	1	1	1	1	3
3278	22	5	0	0	0	0	0	0	0	0	0	0	0	1	2	2	2	3	2	3	3	4	2	0	0	0	0	0	1	1	0	0	0	0	3	3	2	3	1	1	1	1	1	0	0	0	3
3279	15	1	0	1	0	0	0	0	0	0	0	0	0	1	3	2	2	3	2	3	2	4	3	0	0	1	0	0	0	0	0	0	0	0	3	3	2	3	1	1	1	1	1	1	0	1	3
3280	20	4	0	0	0	0	0	0	0	0	0	0	1	1	2	2	2	2	2	2	3	4	1	1	0	0	1	0	0	0	0	0	0	0	3	2	2	2	1	1	1	1	1	1	0	0	3
3282	26	2	0	0	0	0	0	0	1	0	0	0	0	1	2	2	1	2	1	3	2	4	1	1	1	0	1	0	1	1	0	0	0	0	3	2	2	2	1	1	1	1	1	1	0	0	3
3284	23	7	0	0	0	1	1	1	1	0	0	0	0	0	2	2	1	1	1	2	3	1	3	1	1	1	0	1	1	1	1	1	1	1	3	3	1	2	1	1	1	1	1	1	1	0	3
3287	27	9	0	1	0	1	0	0	0	0	0	0	0	1	2	2	1	2	1	2	3	1	2	1	1	0	0	1	0	1	0	0	1	1	1	1	1	3	1	1	1	1	1	1	1	1	3
3288	17	8	1	1	1	1	1	0	0	0	0	0	0	1	3	2	1	2	3	2	2	1	3	1	1	1	0	1	0	1	0	1	1	1	3	3	3	3	0	1	1	1	1	1	0	0	3
3289	19	7	1	1	1	1	1	0	1	0	1	1	1	1	2	2	1	1	2	3	3	2	3	1	1	1	1	1	1	1	0	0	1	1	2	2	1	1	1	1	1	1	1	1	0	1	3
3290	17	9	0	1	1	1	1	1	0	0	0	0	0	1	3	2	1	1	2	3	3	2	3	1	1	1	1	1	1	1	1	1	1	1	3	2	3	2	1	1	0	1	1	1	0	0	3
3291	22	3	0	1	0	1	0	1	0	0	0	0	0	0	3	2	2	2	2	2	3	2	2	1	1	0	0	0	1	1	0	1	0	1	3	3	3	2	1	1	1	1	1	1	1	0	3
3292	10	0	0	1	0	1	0	0	1	0	0	0	0	1	3	2	1	2	2	2	3	2	3	1	1	0	1	0	0	1	1	0	1	1	3	2	1	2	1	1	1	0	0	0	0	1	3
3293	6	1	0	1	0	1	0	1	0	0	0	0	0	1	3	2	2	2	2	2	3	2	3	1	0	1	1	1	0	1	1	1	1	1	2	2	3	3	0	1	1	0	0	0	0	0	3
3299	9	0	0	1	0	1	0	0	0	0	0	0	0	1	3	2	1	3	2	3	2	2	2	1	1	0	1	0	1	1	1	1	1	1	3	2	2	2	0	1	1	1	1	1	1	1	3
3300	28	5	0	1	0	1	0	0	0	0	0	0	0	0	2	2	2	2	3	3	3	3	2	0	0	0	0	0	1	0	0	0	0	0	3	2	1	3	1	1	1	1	1	0	0	0	3
3301	14	4	0	0	0	1	0	0	1	0	0	0	0	1	3	3	2	3	3	2	3	4	2	0	0	0	1	0	1	0	0	0	0	0	3	3	2	3	1	1	1	1	1	1	1	0	3
3302	10	3	0	1	0	0	0	0	0	0	0	0	0	1	3	2	2	2	1	3	3	4	1	0	0	0	0	0	1	1	1	0	1	0	3	3	3	3	1	1	1	0	1	0	0	0	3
3305	19	2	0	0	0	0	0	0	0	0	0	0	0	1	2	1	1	2	2	2	3	4	2	1	0	0	1	0	1	1	0	0	0	1	3	3	2	2	1	1	1	1	1	1	1	0	3
3306	25	3	0	1	0	1	0	0	0	0	0	0	0	1	2	1	1	2	1	2	3	4	2	0	0	1	1	1	0	1	0	0	0	1	3	3	2	2	1	1	1	1	1	1	1	0	3
3309	20	9	1	1	1	1	1	1	1	0	0	0	0	0	2	1	1	2	3	2	3	1	2	1	1	1	0	1	1	1	1	1	1	1	3	3	1	2	1	1	1	0	0	0	0	1	3
3313	11	4	1	1	0	1	1	1	1	0	0	0	0	0	3	2	1	2	1	2	3	2	3	1	1	0	1	0	1	1	1	1	1	1	2	2	1	1	1	1	1	1	0	0	0	0	3
3314	27	15	1	1	0	1	0	1	0	0	0	0	0	0	2	2	1	2	2	2	3	2	3	1	1	0	0	0	0	1	0	1	1	1	2	2	1	3	1	1	1	1	1	1	1	1	3
3317	28	7	0	1	0	1	0	0	1	0	0	0	0	0	2	2	1	1	2	1	3	2	3	1	1	0	1	0	1	1	1	1	1	1	3	3	1	1	1	1	0	0	0	0	0	1	3
3318	14	1	0	0	0	0	0	0	1	0	1	0	1	0	3	2	1	2	2	3	3	2	2	1	0	0	1	0	1	0	0	0	0	0	3	2	2	2	1	1	0	1	0	0	0	0	3
3319	23	7	0	1	0	1	1	1	0	0	0	0	0	1	2	2	1	2	2	2	2	2	3	1	1	0	1	0	1	1	0	1	1	1	3	2	2	3	1	1	1	1	1	1	0	0	3
3320	13	1	0	0	0	1	0	0	1	0	0	0	1	1	3	3	1	2	2	2	3	2	2	1	0	0	1	0	1	1	1	1	1	1	3	1	2	2	1	1	1	1	1	0	0	1	3
3321	7	2	0	1	0	1	0	0	0	0	0	0	0	1	3	2	2	2	3	2	1	3	2	1	1	0	1	0	1	1	1	1	1	0	2	2	2	3	1	1	0	1	1	0	0	1	3
3322	13	4	0	0	0	0	0	0	1	0	0	0	0	1	3	2	2	2	2	3	3	3	1	1	0	0	0	0	1	1	0	0	0	0	3	3	2	2	1	1	0	0	1	1	0	0	3
3324	17	4	0	0	0	1	0	0	0	0	0	0	0	1	3	2	1	2	1	3	2	4	1	1	0	0	0	0	1	1	0	0	0	0	3	2	2	2	1	1	1	1	1	1	1	0	3
3325	10	3	0	1	0	0	0	0	0	0	0	0	0	1	3	2	2	3	1	1	3	5	2	0	0	1	0	0	1	1	0	0	1	0	3	2	2	1	1	1	1	1	1	1	1	1	3
4003	16	3	1	1	1	1	1	0	0	0	0	0	0	1	3	1	2	3	2	3	3	1	3	1	1	1	0	0	0	1	0	0	1	0	2	1	3	3	1	1	1	1	1	1	1	1	3
4006	14	6	0	0	0	1	0	0	0	0	1	0	0	0	3	2	2	2	1	3	3	2	3	0	1	0	0	0	0	1	0	1	1	1	3	2	2	3	0	1	0	0	0	0	0	0	3
4007	15	4	0	1	1	1	0	0	0	0	0	0	0	1	2	2	2	3	2	3	2	2	2	1	1	1	1	1	0	1	1	1	1	1	3	2	2	2	1	1	1	1	0	0	0	0	3
4008	11	1	1	1	0	1	0	0	0	0	0	0	0	1	3	2	2	2	2	2	1	2	2	1	0	0	1	0	1	1	1	0	1	1	2	2	2	2	1	1	1	1	1	0	0	0	3
4009	10	1	0	1	0	1	1	1	0	0	1	0	0	0	3	2	2	3	2	3	3	2	3	1	1	1	1	1	0	1	0	1	1	1	2	2	2	2	1	1	1	1	1	1	0	0	3
4010	23	2	0	1	0	1	0	0	0	0	1	0	0	0	2	2	2	2	3	3	3	2	2	1	1	1	1	0	0	1	0	1	0	1	3	2	1	2	1	1	0	0	0	0	0	0	3
4011	22	10	0	1	0	0	0	0	0	0	1	0	1	0	2	2	1	2	1	3	3	3	2	1	0	0	0	0	0	1	0	0	0	1	3	3	3	3	0	1	0	0	0	0	0	0	3
4012	15	2	0	1	0	1	0	0	0	0	0	0	0	1	3	2	2	2	1	3	3	2	3	1	1	1	1	0	0	1	0	1	1	1	3	3	2	2	0	1	0	0	0	0	0	0	3
4013	13	3	0	1	1	1	1	1	0	0	1	0	0	0	3	2	2	2	1	3	2	2	3	1	1	1	1	0	0	1	1	1	1	1	3	1	2	3	1	1	1	1	0	0	0	0	3
4015	8	3	0	1	1	1	0	0	0	0	0	0	0	1	3	2	2	2	2	2	3	2	2	1	1	1	1	1	0	1	0	0	1	1	3	2	3	2	1	1	1	1	0	0	1	0	3
4016	24	4	1	1	0	1	0	0	0	0	1	0	0	0	2	1	2	1	3	3	2	2	3	1	0	1	0	1	0	1	0	1	1	1	3	3	2	2	0	1	0	0	0	0	0	0	3
4017	20	4	1	1	0	1	0	0	0	0	1	0	0	0	2	2	1	3	2	3	3	2	2	1	0	0	1	0	0	1	1	0	1	0	2	2	2	3	0	1	1	0	1	0	0	1	3
4018	26	9	0	1	1	1	0	0	0	0	0	0	1	0	3	2	2	3	2	2	2	2	3	1	0	1	1	1	1	1	1	1	1	1	3	3	3	2	1	1	0	0	0	0	0	0	3
4019	12	1	1	1	1	1	1	0	0	0	0	0	0	1	3	3	2	3	2	2	2	2	3	1	1	1	1	1	1	1	0	0	1	0	1	1	2	2	1	1	1	1	1	1	1	0	3
4020	20	3	1	1	0	1	1	0	0	0	1	0	0	1	2	3	1	3	3	2	3	2	2	1	0	1	1	1	1	1	0	1	1	1	3	2	1	2	1	1	1	1	1	0	0	0	3
4021	13	3	1	1	1	1	1	1	0	0	1	0	0	0	3	2	2	2	1	2	3	2	3	1	1	1	1	0	1	1	0	0	1	1	3	2	2	2	0	1	0	0	0	0	0	0	3
4023	20	4	0	1	1	1	0	0	0	0	0	0	1	0	2	2	2	2	2	3	3	2	3	1	0	0	1	0	1	1	1	0	1	1	3	2	2	2	1	1	1	0	0	0	0	0	3
4024	19	4	0	1	0	1	0	0	0	0	1	0	0	0	2	2	1	1	1	2	3	2	3	1	1	0	1	1	0	1	1	1	1	1	3	3	2	1	1	1	1	1	1	0	0	1	3
4025	15	3	0	1	1	1	0	0	0	0	0	0	0	1	2	2	2	2	1	2	3	2	2	1	1	1	0	1	0	1	1	1	1	0	2	1	2	2	1	1	1	1	1	0	0	1	3
4026	10	4	0	1	0	0	0	0	0	0	1	0	1	0	3	2	2	3	2	3	3	2	2	1	1	1	1	1	0	1	0	1	1	1	3	3	2	3	1	1	1	0	0	0	0	0	3
4028	21	3	0	1	0	1	0	0	0	0	0	0	0	1	2	2	2	2	3	3	3	2	2	1	0	1	1	1	0	1	0	0	0	1	3	3	2	3	1	1	0	0	0	0	0	0	3
4033	20	3	0	1	0	0	0	0	0	0	1	0	0	0	3	2	2	3	2	3	2	3	2	0	1	0	1	0	0	1	0	0	0	1	3	3	2	2	0	1	0	0	0	0	0	0	3
4035	12	4	0	0	0	0	0	0	1	0	1	0	1	0	2	2	1	1	2	2	2	3	2	1	0	0	1	0	0	1	0	1	1	1	3	2	1	1	1	1	0	0	0	0	0	0	3
4036	25	2	0	1	1	0	0	0	0	0	0	0	1	0	3	2	1	2	2	2	3	3	2	1	0	0	0	0	1	1	1	0	1	1	2	3	2	3	1	0	0	0	0	0	0	0	3
4038	18	4	0	1	0	1	0	0	0	0	1	0	0	0	2	2	2	2	2	3	2	3	2	1	1	0	1	0	1	1	1	0	1	0	3	3	1	2	1	1	1	0	0	0	0	0	3
4040	13	3	0	1	0	0	0	0	0	0	1	0	1	0	3	2	2	2	2	2	3	4	2	1	0	0	1	0	1	1	0	1	1	1	3	3	1	2	1	1	1	1	0	0	0	0	3
4041	18	4	0	1	0	0	0	0	0	0	0	0	1	0	2	2	2	2	2	3	2	4	2	1	1	1	1	1	1	1	1	0	0	1	1	1	2	2	1	1	1	0	0	0	0	0	3
4042	20	6	0	0	0	1	0	0	0	0	1	0	0	1	2	2	2	3	2	3	3	4	2	1	0	0	0	0	0	1	0	0	0	0	3	3	2	3	0	1	1	1	1	0	0	0	3
4043	23	1	0	1	1	0	0	0	0	0	1	0	1	0	3	2	2	3	2	2	2	3	2	0	1	1	0	0	1	1	1	0	1	1	3	3	2	2	1	1	1	1	0	0	0	0	3
4044	12	4	0	0	0	0	0	0	0	0	1	0	1	0	2	2	2	2	2	1	3	4	2	1	0	0	0	0	0	1	0	0	0	0	3	3	1	2	1	1	0	0	0	0	0	0	3
4045	22	2	0	0	0	0	0	0	0	0	0	0	0	1	2	2	2	2	3	3	2	4	1	1	0	0	0	0	1	1	0	0	0	0	3	2	1	2	1	1	1	1	1	0	0	0	3
4046	10	1	0	1	0	1	0	0	0	0	0	0	0	1	3	2	2	3	2	3	3	2	3	1	1	1	1	1	0	1	1	1	1	0	3	3	3	3	1	1	1	1	1	0	0	0	3
4047	28	3	0	1	0	0	0	0	0	0	0	0	1	0	2	2	1	3	2	3	3	4	2	0	0	0	0	0	0	1	0	1	1	1	3	3	1	2	1	1	0	0	0	0	0	0	3
4048	11	1	0	0	0	0	0	1	0	0	0	0	0	1	3	2	2	2	2	2	3	4	2	1	0	0	0	0	0	0	0	0	0	0	3	2	2	2	1	1	1	1	1	0	0	0	3
4049	16	4	0	0	0	0	0	0	0	0	1	0	1	0	2	3	2	3	3	3	3	4	2	0	0	0	0	0	0	0	0	0	0	0	3	3	3	3	0	1	1	1	0	0	0	0	3
4051	24	2	1	1	0	1	1	1	1	0	0	0	0	1	2	2	2	2	2	3	3	1	3	1	1	1	1	1	0	1	1	1	1	1	3	3	2	2	1	1	1	1	1	0	0	0	3
4057	26	8	1	1	0	0	0	0	0	0	0	0	1	0	2	2	2	2	2	3	3	1	3	0	1	1	1	0	1	1	0	1	1	1	2	3	2	3	1	1	0	0	0	0	0	0	3
4058	15	6	0	1	0	1	0	0	1	1	1	0	1	0	3	2	2	3	2	2	3	2	3	1	1	0	1	0	0	1	1	1	0	1	3	3	1	2	0	1	0	0	0	0	0	0	3
4059	23	3	0	1	0	0	0	0	0	0	1	0	0	0	2	2	1	2	1	3	1	2	3	1	1	1	1	1	0	1	1	1	1	1	2	1	1	2	1	1	1	0	0	0	0	0	3
4060	12	2	0	0	1	0	0	0	0	0	1	0	0	0	3	2	2	2	1	3	2	2	2	1	1	0	1	0	1	1	0	0	1	1	2	2	2	3	1	1	0	0	0	0	0	0	3
4061	6	1	0	1	0	1	0	0	0	0	0	0	0	1	3	2	2	3	2	2	1	2	2	1	1	1	0	0	0	1	0	0	1	1	3	2	2	2	1	1	1	1	0	0	0	0	3
4063	16	4	0	1	0	0	0	0	1	0	1	0	0	0	3	2	1	2	2	3	3	2	3	1	1	0	0	0	1	1	1	1	1	1	3	3	2	2	1	1	0	0	0	0	0	0	3
4064	14	3	0	1	0	0	0	0	0	0	1	0	0	0	3	2	2	2	2	3	3	2	2	1	1	1	1	0	0	1	0	0	1	1	3	3	2	2	0	1	0	0	0	0	0	0	3
4065	20	10	0	0	0	1	0	0	0	0	1	0	0	0	2	2	2	2	2	3	3	2	2	1	1	0	1	0	0	1	0	1	1	1	3	2	1	2	1	1	0	1	0	0	0	0	3
4066	32	12	1	1	1	1	1	1	0	0	0	0	0	1	2	2	1	3	2	3	3	2	3	1	1	0	0	0	0	1	1	1	1	1	2	2	2	2	1	0	0	0	1	0	0	0	3
4067	17	7	0	1	0	1	0	0	0	0	1	0	0	0	2	2	1	2	1	2	3	2	3	1	1	1	0	1	1	1	1	1	1	1	3	3	2	2	1	1	1	0	0	0	0	0	3
4068	10	3	0	1	0	1	0	0	0	0	1	0	0	0	2	1	2	2	2	3	2	2	3	1	1	1	0	1	1	1	1	1	1	1	3	3	1	2	0	1	0	0	0	0	0	0	3
4069	12	4	0	0	0	1	0	0	0	0	1	0	0	0	3	2	2	3	2	2	3	2	2	0	1	1	0	0	0	1	1	0	1	1	3	3	2	2	1	1	1	0	0	0	0	0	3
4070	11	3	0	1	0	0	0	0	0	0	1	0	0	1	3	2	1	3	1	2	3	2	2	1	0	0	1	0	1	0	0	0	1	0	3	3	2	2	1	1	1	1	1	1	1	0	3
4072	12	3	1	0	0	0	1	0	0	0	1	0	0	0	2	1	2	2	1	2	3	2	2	1	0	0	0	0	0	1	0	1	1	1	2	2	1	3	0	1	1	1	1	1	0	0	3
4073	16	4	0	1	0	0	0	0	0	0	1	0	0	0	2	2	2	3	2	2	3	2	3	1	1	1	1	1	1	1	1	1	1	1	3	2	2	2	1	1	1	1	1	1	0	0	3
4074	19	3	0	1	1	0	0	0	0	0	1	0	0	0	2	2	2	1	2	2	3	2	2	1	1	1	1	1	1	1	0	1	1	1	1	1	1	1	1	1	1	1	0	0	0	1	3
4075	28	3	0	1	0	0	0	0	0	0	1	0	0	0	2	2	1	1	1	2	2	2	2	1	0	1	0	0	1	0	0	1	0	1	3	2	2	2	0	1	1	1	0	0	0	0	3
4076	20	3	0	1	0	0	0	0	0	0	1	0	1	0	3	2	2	3	2	2	2	2	2	1	0	0	1	0	0	1	0	0	0	1	3	3	2	2	1	1	1	0	0	0	0	0	3
4077	10	3	0	1	0	1	0	0	0	0	0	0	0	1	3	2	2	2	1	3	3	2	2	1	1	1	0	0	0	1	0	1	0	1	3	1	2	3	0	1	1	1	1	1	1	1	3
4078	11	4	0	1	0	1	0	0	0	0	1	0	0	0	2	1	2	2	1	1	3	2	2	1	1	0	0	0	0	1	0	1	1	1	3	1	2	3	0	1	0	0	0	0	0	0	3
4079	20	3	0	1	0	0	0	0	1	0	1	0	1	0	3	1	1	3	1	2	3	3	2	1	0	0	1	0	1	1	1	1	1	1	3	3	2	2	1	1	1	1	1	1	1	0	3
4080	23	4	0	1	0	0	0	0	0	0	1	0	1	0	2	2	2	2	2	2	3	3	3	1	0	0	1	0	1	1	0	0	0	1	1	3	2	2	1	1	0	0	0	0	0	0	3
4081	14	2	0	1	0	0	0	0	0	0	1	0	0	0	3	3	1	2	2	3	3	3	3	1	1	0	1	0	0	0	0	0	0	0	3	1	2	3	1	1	0	0	0	0	0	0	3
4082	16	3	0	0	0	1	0	0	0	0	0	0	0	1	3	2	2	3	1	2	1	3	2	1	1	1	0	0	0	1	0	1	1	1	3	3	3	3	1	1	0	1	1	0	0	0	3
4085	10	2	1	0	0	1	0	0	0	0	1	0	0	0	2	3	2	3	2	2	2	4	2	1	1	0	1	0	1	1	0	0	1	1	3	2	2	2	1	1	0	0	0	0	0	0	3
4086	9	0	0	0	0	0	0	0	0	0	1	0	1	1	3	2	2	2	2	3	3	4	1	0	0	0	0	0	1	0	0	1	0	0	2	3	2	3	1	1	1	1	1	1	1	0	3
4088	15	0	0	0	0	0	0	0	0	0	1	0	0	0	3	1	2	3	2	3	3	4	2	1	0	0	0	0	1	1	0	0	0	0	3	3	1	2	0	1	0	0	0	0	0	0	3
4089	15	1	1	0	0	0	0	1	0	0	1	0	0	0	2	3	2	3	1	2	3	4	2	1	0	1	0	0	0	0	0	0	0	0	3	3	2	3	1	1	1	1	1	0	0	1	3
4090	10	3	1	0	0	0	0	0	0	0	1	0	1	0	3	2	2	2	1	3	3	4	2	1	0	0	1	0	1	1	0	0	0	0	2	2	2	3	0	1	0	1	0	0	0	0	3
4091	29	0	0	0	0	0	0	0	0	0	1	0	0	0	2	2	1	3	2	3	2	4	2	0	0	0	0	0	0	0	0	0	1	0	2	2	2	3	0	1	0	1	0	0	0	0	3
4092	24	7	0	1	0	0	0	0	0	0	1	0	0	0	3	2	2	3	1	3	3	4	2	1	1	0	1	0	0	1	0	0	1	1	3	1	2	2	1	1	1	1	0	0	0	1	3
4093	22	1	0	0	1	0	0	0	0	0	0	0	0	1	2	2	2	2	2	3	3	4	1	1	0	0	1	0	1	1	0	0	0	1	3	2	2	3	0	1	1	1	1	1	0	1	3
4099	17	3	1	1	1	1	1	1	0	0	1	0	0	0	3	2	1	2	3	2	2	1	3	1	1	1	1	0	1	1	0	0	1	1	2	2	2	2	1	1	1	1	0	0	0	1	3
4100	23	5	1	1	1	1	1	1	0	0	0	0	0	1	2	2	2	1	1	2	2	1	3	1	1	1	1	1	1	1	1	0	1	1	1	1	1	2	1	1	1	1	1	1	0	1	3
4104	14	4	1	1	1	1	0	1	0	0	0	0	0	1	2	2	1	3	3	3	3	1	2	1	1	1	0	0	0	1	0	0	1	1	2	2	3	3	0	1	1	1	1	0	0	0	3
4108	9	4	0	1	1	1	1	0	0	0	1	0	0	0	2	2	2	3	1	2	3	2	2	1	1	1	1	1	1	1	0	0	1	1	3	3	1	2	1	1	1	1	0	0	0	1	3
4116	15	1	0	1	0	0	0	0	0	0	1	0	0	0	3	2	2	3	3	3	3	2	2	1	1	1	1	0	0	0	1	0	1	1	3	3	2	2	1	1	0	0	0	0	0	0	3
4118	21	3	1	1	1	1	0	0	0	0	1	0	1	0	3	2	2	3	2	3	3	2	3	1	1	0	1	0	0	1	0	0	1	1	3	3	2	3	1	1	1	1	0	0	0	0	3
4119	18	3	0	0	1	1	0	0	0	0	0	0	0	0	2	2	2	3	2	3	3	2	2	1	0	1	1	1	1	1	1	0	0	0	3	3	2	3	0	1	1	1	1	1	1	0	3
4120	13	3	1	1	0	1	0	0	0	0	1	0	0	1	3	2	1	3	2	3	3	2	2	1	0	1	0	1	1	1	1	0	1	0	2	2	2	2	1	1	0	0	0	0	0	0	3
4121	16	0	1	1	1	1	1	1	0	0	1	0	0	0	3	2	2	3	3	2	2	2	1	1	1	1	1	0	0	1	1	1	1	1	1	1	2	2	1	1	1	0	0	0	0	0	3
4122	21	6	0	0	1	0	0	0	0	0	1	0	1	0	2	1	1	2	3	2	3	2	2	1	0	0	0	0	0	1	0	0	1	0	2	2	1	3	1	1	1	1	0	0	0	0	3
4124	15	4	1	1	1	1	0	0	0	0	0	0	0	1	2	1	1	1	2	2	3	2	3	1	1	1	1	1	0	1	1	1	1	0	2	2	2	2	1	1	1	1	1	1	0	0	3
4125	20	2	1	1	1	1	0	0	0	0	1	0	0	0	2	2	2	2	1	3	3	2	3	1	1	0	1	1	1	1	0	0	1	0	3	2	2	2	1	1	1	1	0	0	0	1	3
4126	8	1	0	1	0	1	0	1	0	0	0	0	0	1	2	1	2	3	1	2	3	2	3	1	1	1	1	0	0	1	0	0	0	1	3	3	2	3	1	1	1	1	1	1	1	1	3
4127	23	4	0	1	0	1	0	1	0	0	1	0	0	0	2	2	2	3	3	3	3	2	3	1	0	0	0	0	0	1	0	1	1	0	3	3	2	3	1	1	1	0	0	0	0	0	3
4128	18	1	0	0	1	1	0	0	0	0	0	0	1	0	3	2	2	3	2	3	3	2	2	1	1	1	1	0	1	1	0	1	1	1	3	2	2	3	1	1	1	1	0	0	0	1	3
4129	25	5	0	1	0	0	0	1	0	0	1	0	0	0	3	2	1	2	2	2	2	2	3	1	1	1	1	1	1	1	1	1	1	1	2	2	3	2	1	1	1	1	0	0	0	1	3
4131	17	6	0	1	1	1	0	1	0	0	1	0	0	0	3	2	2	2	2	3	2	2	2	1	1	0	1	0	1	1	0	1	1	1	3	3	2	2	1	1	1	0	0	0	0	0	3
4132	12	3	0	1	1	1	1	0	0	0	0	0	0	1	2	2	2	2	1	2	3	2	3	1	1	1	1	0	0	1	0	1	1	1	2	2	1	3	1	1	1	1	1	1	1	1	3
4133	20	0	1	1	1	0	1	1	0	0	1	0	0	0	3	2	2	3	3	2	3	2	3	1	1	1	0	0	1	1	0	1	1	1	3	3	2	2	1	1	1	1	0	0	0	1	3
4134	25	6	0	1	0	0	0	0	0	0	1	0	0	0	2	2	1	2	2	2	2	2	3	1	1	1	1	1	0	1	0	1	1	1	3	2	2	2	1	1	0	0	0	0	0	0	3
4139	22	4	0	0	1	1	0	1	0	0	0	0	1	0	3	2	2	1	2	3	3	2	2	1	0	0	0	0	0	1	0	1	1	1	3	3	2	1	0	1	0	0	0	0	0	0	3
4140	15	1	0	1	0	1	0	1	0	0	0	0	0	1	2	2	2	3	1	1	3	2	3	1	1	1	1	1	1	1	0	1	1	0	3	3	2	3	1	1	1	1	1	1	0	1	3
4144	8	0	1	1	1	1	0	0	0	0	0	0	0	1	2	2	2	3	3	3	2	2	3	1	1	1	1	0	0	1	0	0	0	1	2	2	2	3	1	1	1	1	1	1	0	1	3
4146	26	4	0	1	1	0	0	0	0	0	0	0	0	0	2	1	2	3	2	2	3	2	2	1	1	1	1	1	1	1	1	0	1	1	2	2	2	2	0	1	1	0	0	0	0	0	3
4148	20	5	0	1	1	0	0	0	1	0	1	0	1	0	3	2	1	2	1	3	3	2	3	1	0	0	0	0	1	1	0	0	1	1	2	2	1	2	0	1	0	0	0	0	0	0	3
4152	12	0	1	1	1	1	0	0	0	0	1	0	1	0	3	2	2	3	2	2	3	2	2	1	1	1	1	1	0	1	0	1	1	1	1	1	2	3	0	1	1	1	0	0	0	1	3
4153	26	4	0	1	0	0	0	0	1	0	0	0	0	0	2	1	2	2	2	2	2	2	3	1	1	1	0	0	0	1	1	0	0	1	3	2	1	2	1	1	0	0	0	0	0	0	3
4154	15	1	0	1	1	1	0	1	0	0	0	0	0	1	3	2	2	3	3	3	3	2	2	1	1	0	1	0	0	1	0	1	1	1	3	2	3	2	1	1	1	1	1	1	0	0	3
4155	18	4	0	1	0	0	0	1	0	0	1	0	0	0	2	1	2	2	1	2	2	2	2	1	1	0	0	0	1	1	0	1	1	1	3	3	2	2	0	1	0	0	0	0	0	0	3
4157	27	2	0	1	0	1	0	0	0	0	0	0	0	1	3	2	2	2	3	3	3	2	3	1	1	0	0	0	0	1	0	0	1	1	3	3	2	3	0	1	1	1	0	0	0	1	3
4158	14	1	1	1	0	0	0	1	0	0	0	0	0	1	3	3	1	2	2	2	3	2	3	0	1	0	0	1	0	1	0	1	0	1	3	3	2	2	0	1	1	1	1	1	1	1	3
4159	10	3	0	1	1	1	0	0	0	0	1	0	0	0	2	2	2	2	2	2	2	2	3	1	1	0	0	0	0	1	0	0	1	1	2	2	2	2	1	1	1	1	1	1	1	1	3
4160	15	4	1	1	1	1	0	0	0	0	0	0	0	1	3	2	2	3	3	3	3	2	3	1	1	1	1	0	1	1	0	0	1	0	3	3	2	3	0	1	0	0	0	0	0	0	3
4163	17	2	0	0	1	0	0	0	0	0	0	0	0	1	3	2	2	3	2	2	3	2	3	1	1	1	1	1	1	1	0	1	1	1	3	2	2	2	0	1	1	1	0	0	0	1	3
4164	15	8	0	1	1	1	0	1	0	0	1	0	0	0	2	2	2	3	3	3	2	2	3	1	1	1	1	0	1	1	1	0	1	1	3	1	2	2	1	1	1	1	0	0	0	1	3
4166	18	3	0	0	0	1	0	0	0	0	0	0	0	1	2	2	1	3	1	2	2	2	3	1	1	1	1	0	0	1	0	1	1	1	1	1	1	2	1	1	1	1	1	1	0	0	3
4167	9	4	1	1	0	1	0	0	0	0	0	0	0	1	2	2	2	2	3	2	3	2	3	1	1	1	1	0	0	1	0	0	1	1	2	2	2	2	1	1	1	1	1	1	0	1	3
4168	22	4	0	1	1	0	0	0	0	0	1	0	1	0	3	2	1	3	3	2	3	2	3	1	1	1	1	1	1	1	1	1	1	1	3	3	1	2	0	1	0	0	0	0	0	0	3
4169	11	1	0	0	0	0	0	0	0	0	0	0	1	0	3	3	2	3	3	3	3	3	2	0	1	1	0	0	0	1	0	0	0	1	3	3	2	3	0	1	1	0	0	0	0	0	3
4170	12	3	0	1	0	0	0	0	0	0	1	0	1	0	3	2	1	3	2	3	3	3	2	0	0	0	1	1	1	1	0	0	0	1	3	3	3	3	0	0	0	0	0	0	0	0	3
4172	12	3	1	1	1	1	0	1	0	0	0	0	0	1	2	2	2	2	3	3	2	3	2	1	1	1	1	0	1	1	1	0	1	0	3	3	1	2	1	1	1	1	1	0	0	1	3
4173	22	3	1	0	1	0	0	1	0	0	1	0	0	0	3	2	1	2	2	2	3	3	2	1	1	0	0	0	0	1	1	1	1	1	3	3	2	1	0	1	1	1	0	0	0	1	3
4174	23	4	0	1	0	0	0	1	0	0	0	0	0	1	2	2	2	3	3	3	3	3	2	1	0	1	0	0	0	0	0	0	0	0	3	3	2	3	0	1	1	1	1	0	0	0	3
4175	14	5	1	0	1	0	0	0	0	0	0	0	0	1	2	1	1	2	1	1	2	3	3	1	1	1	1	0	1	1	0	0	1	0	3	3	2	2	1	1	1	1	0	0	0	0	3
4176	21	5	1	1	1	1	0	1	0	1	1	0	0	0	2	2	1	3	2	2	3	3	2	1	1	1	1	1	1	1	1	1	1	1	3	3	2	2	1	1	1	0	0	0	0	1	3
4177	10	4	0	1	0	0	0	0	0	0	1	0	1	0	3	2	1	3	2	3	3	3	2	1	0	0	1	0	0	1	0	0	1	1	3	3	1	2	1	1	1	0	0	0	1	0	3
4179	25	2	0	1	1	1	0	0	0	0	1	0	1	0	2	2	2	2	2	3	3	3	3	1	1	1	1	0	1	1	1	1	1	1	3	3	2	3	0	1	1	0	0	0	0	0	3
4181	24	8	0	0	1	0	0	0	0	1	0	0	0	0	2	2	2	2	2	2	3	3	2	1	0	0	0	0	1	1	0	0	0	0	2	1	1	2	1	0	1	0	0	0	0	0	3
4182	18	3	0	1	1	0	0	0	0	0	1	0	1	0	3	2	2	2	2	3	3	3	3	1	1	0	0	0	0	1	1	1	1	1	3	2	2	2	1	1	1	1	1	0	0	0	3
4183	16	1	0	0	0	0	0	0	0	0	1	0	1	0	3	3	1	3	1	3	3	3	1	0	0	0	0	0	0	1	0	1	1	0	3	2	2	2	1	1	1	1	1	0	0	0	3
4184	14	1	0	1	0	0	0	0	1	0	1	0	1	0	2	2	1	3	2	2	3	3	2	0	1	0	0	0	0	1	0	0	1	1	3	2	2	2	0	1	1	1	1	0	0	0	3
4186	27	3	1	1	0	0	0	0	0	0	0	0	0	1	2	2	2	2	3	2	3	3	2	1	1	1	1	1	1	1	0	0	1	1	2	1	2	2	1	1	1	1	1	0	0	0	3
4188	20	10	1	1	1	1	0	1	0	0	0	0	0	1	3	2	2	3	2	2	3	3	3	1	1	1	1	0	0	1	1	0	1	1	3	3	2	3	0	1	1	1	1	1	1	0	3
4189	5	0	0	0	1	1	0	0	0	0	0	0	0	1	2	3	2	3	3	2	3	3	3	1	0	1	0	0	1	1	1	0	0	0	2	2	1	2	1	1	0	0	1	1	1	1	3
4195	11	2	0	1	0	0	0	0	0	0	1	0	0	0	3	2	2	2	2	2	3	4	2	1	0	0	1	0	1	1	0	1	0	1	3	2	2	2	0	1	1	0	0	0	0	0	3
4196	12	5	0	1	0	0	0	0	1	0	1	0	1	0	2	2	1	2	1	2	3	4	2	1	0	0	0	0	1	1	0	1	0	1	3	3	2	2	1	1	1	1	0	0	0	0	3
4197	23	2	0	0	0	0	0	0	0	0	1	0	0	1	2	2	2	3	2	2	3	4	2	1	0	1	0	0	0	1	0	0	0	0	3	3	2	2	1	1	1	1	1	1	1	0	3
4200	20	4	1	1	0	0	0	0	0	0	0	0	1	0	3	2	2	2	3	2	3	4	2	1	0	0	0	0	0	0	0	0	0	0	3	3	2	2	1	1	0	1	0	0	0	0	3
4202	15	2	0	1	0	0	0	0	0	0	1	0	1	0	3	2	2	3	2	2	3	4	2	1	0	1	0	0	0	1	0	0	1	0	3	3	1	2	0	1	0	0	0	0	0	0	3
4203	18	5	0	1	0	0	0	0	0	0	1	1	1	0	2	3	2	2	2	2	3	4	3	1	0	0	0	0	1	0	0	0	0	0	2	2	2	2	1	1	1	1	0	0	0	0	3
4204	22	3	0	1	1	0	0	0	0	0	1	0	0	1	3	2	2	2	2	3	3	4	1	0	0	0	0	0	0	0	0	0	1	1	3	2	2	2	1	1	0	0	0	0	0	0	3
4205	16	4	0	1	1	0	0	1	0	0	0	0	0	1	2	2	2	2	2	2	2	4	3	1	1	0	1	0	1	1	0	0	1	0	2	3	1	2	1	1	0	0	0	0	0	0	3
4207	20	8	1	0	1	1	0	0	0	0	0	0	0	1	2	1	2	3	3	2	3	4	3	1	1	1	1	1	1	1	1	0	0	1	3	3	2	2	1	1	1	1	1	1	0	1	3
4209	11	3	0	0	0	0	0	0	1	0	1	0	1	0	3	2	1	2	2	3	3	4	2	1	0	0	0	0	0	1	0	0	0	1	3	3	1	3	1	1	1	0	0	0	0	0	3
4210	15	3	0	1	1	0	0	0	0	0	0	0	0	1	2	2	2	3	3	3	3	4	3	1	0	0	0	0	0	1	0	0	1	0	2	2	2	3	1	1	1	1	1	1	1	1	3
4211	30	6	0	1	0	0	0	1	0	0	0	0	0	1	2	1	1	1	3	3	3	4	3	1	0	0	1	0	1	1	0	0	0	1	3	2	2	2	1	1	0	1	0	0	0	0	3
4212	20	3	0	1	0	0	0	0	0	0	0	0	0	0	2	2	1	2	3	2	2	4	2	1	0	0	1	0	0	1	1	0	1	0	3	3	1	2	1	1	1	1	1	1	1	0	3
4213	15	3	0	1	1	0	0	0	0	0	0	0	1	0	3	2	2	3	3	3	3	4	2	1	0	0	1	0	0	0	0	0	1	0	2	2	2	2	1	1	1	1	0	0	0	0	3
4215	19	2	1	1	0	0	0	0	0	0	1	0	0	0	3	2	1	3	2	3	3	4	2	1	0	1	1	0	0	1	0	0	1	1	3	3	2	2	1	1	1	1	0	0	0	0	3
4216	8	3	0	1	0	0	0	0	0	0	1	0	0	0	3	2	1	3	2	3	3	4	2	1	0	1	1	0	0	0	0	0	0	1	3	3	2	3	1	0	0	0	0	0	0	0	3
4217	14	4	0	1	1	0	0	1	0	0	0	0	1	0	3	2	2	2	2	2	3	4	2	1	1	1	1	0	1	0	0	0	0	0	3	3	2	2	0	1	0	0	0	0	0	0	3
4218	23	14	0	1	1	0	0	0	0	0	0	0	0	1	2	2	2	2	3	3	3	4	2	1	0	1	0	1	1	1	0	0	0	0	3	3	2	3	1	1	1	1	1	1	1	0	3
4219	13	4	0	1	0	0	0	0	0	0	1	0	1	0	2	2	2	3	3	2	2	4	2	1	0	1	1	0	0	0	0	0	0	0	3	3	1	2	0	1	0	0	0	0	0	1	3
4220	20	5	0	1	0	0	0	0	0	0	1	0	1	0	2	2	2	2	1	2	3	4	2	1	0	0	0	0	0	1	0	0	1	0	3	3	2	2	0	1	1	0	0	0	0	0	3
4221	15	3	0	1	0	0	0	0	0	0	1	0	1	0	3	2	1	3	1	3	3	4	2	1	0	0	0	0	0	1	0	0	1	0	3	2	2	2	1	1	0	0	0	0	0	0	3
4223	21	4	0	1	0	0	0	0	1	0	1	0	1	0	2	2	1	3	3	3	3	4	2	1	0	0	0	0	0	1	0	0	0	1	3	2	2	2	1	1	1	0	0	0	0	0	3
4224	14	4	0	0	1	0	0	1	0	0	1	0	1	0	2	2	1	2	2	2	3	4	2	1	0	0	1	0	1	1	0	0	0	1	3	2	2	2	1	1	1	0	0	0	0	0	3
4226	8	2	0	1	0	0	0	0	0	0	1	0	0	1	3	2	2	3	2	2	2	4	3	1	1	1	0	1	0	0	0	0	0	1	3	2	3	2	1	1	1	1	1	1	1	0	3
4228	23	2	0	1	0	0	0	0	0	0	1	0	1	0	2	2	1	3	1	2	3	4	2	1	0	0	1	0	0	1	0	0	0	0	3	3	2	2	1	1	1	1	0	0	0	0	3
4229	12	2	0	1	0	0	0	0	0	0	0	0	0	1	2	2	2	2	2	2	3	4	2	1	0	0	0	0	0	1	0	0	0	0	3	3	2	3	1	1	1	0	0	0	0	0	3
4230	11	2	0	0	0	0	0	0	0	0	0	0	0	1	2	2	2	3	3	2	3	4	2	1	0	0	0	0	0	0	0	0	1	0	3	3	2	2	0	1	1	1	1	1	0	0	3
4231	20	1	0	0	0	0	0	0	0	0	0	0	1	0	3	3	2	3	3	2	3	5	1	0	0	0	0	0	0	1	0	0	0	0	3	3	3	3	0	0	1	1	0	0	0	0	3
4232	25	5	0	0	0	0	0	0	0	0	0	0	1	0	3	2	2	2	3	3	3	5	2	1	0	0	0	0	0	1	0	0	1	1	3	2	2	2	0	1	1	0	0	0	0	0	3
4233	13	7	0	0	0	0	0	0	0	0	0	0	0	1	2	2	1	2	2	2	3	5	2	1	0	0	0	0	0	1	0	0	0	0	3	2	1	3	1	1	1	1	1	1	1	1	3
4234	23	2	1	0	0	0	0	0	0	0	1	1	1	0	2	2	2	3	3	2	2	4	2	1	0	0	1	0	0	1	0	0	0	0	3	3	2	2	0	1	1	0	0	0	0	0	3
4235	6	6	1	1	1	1	0	1	0	0	1	0	0	0	2	2	1	2	1	3	3	1	3	1	1	1	1	1	0	1	1	1	1	0	3	2	2	1	1	1	0	0	0	0	0	0	3
4237	24	0	0	1	0	0	0	0	0	0	1	0	0	0	2	1	2	3	1	2	3	1	3	1	1	1	0	1	0	1	1	1	1	1	2	3	1	2	0	1	1	1	0	0	0	0	3
4238	14	3	0	0	1	1	0	1	0	0	0	0	0	1	3	2	2	2	1	1	3	1	3	1	1	0	1	0	0	1	0	0	1	1	2	2	2	2	1	1	1	1	1	0	0	0	3
4242	16	5	0	0	1	0	1	1	0	0	0	0	0	1	3	2	2	3	2	2	2	1	3	1	1	1	1	0	0	1	0	0	0	0	3	3	2	3	1	1	1	0	1	1	0	0	3
4243	19	3	1	1	0	1	0	0	0	0	0	0	0	1	3	1	2	2	1	2	3	1	3	1	1	1	1	1	1	1	1	1	1	1	1	2	1	2	0	1	1	1	1	0	0	1	3
4245	16	5	1	1	0	0	1	0	0	0	1	0	0	0	2	2	2	2	1	3	1	2	3	1	1	1	1	0	0	1	0	1	1	1	2	2	2	2	1	1	1	1	0	0	0	0	3
4246	16	2	0	1	0	1	0	0	0	0	1	0	0	1	3	2	2	2	1	3	2	2	2	1	1	1	1	0	0	1	1	1	1	1	3	2	2	3	0	1	1	1	0	0	0	0	3
4247	32	8	0	1	0	0	0	0	0	0	1	0	1	0	2	1	2	2	1	2	3	2	3	1	1	1	1	0	0	1	1	1	1	1	1	2	1	2	1	1	1	1	1	1	0	1	3
4250	18	2	1	1	1	1	0	0	0	0	0	0	0	1	3	3	2	3	1	3	2	2	3	1	1	1	1	1	1	1	0	1	1	1	3	3	2	3	1	1	1	0	1	0	0	0	3
4251	28	1	0	0	0	0	0	0	0	0	1	0	0	0	3	2	1	2	2	3	2	2	2	1	0	0	0	1	1	1	0	1	0	1	3	2	3	2	1	1	1	1	0	0	0	0	3
4252	11	4	0	1	0	0	0	0	0	0	1	0	0	1	2	2	1	3	1	3	3	2	2	0	0	1	0	0	0	1	1	1	1	1	3	3	2	3	1	1	1	1	1	1	1	1	3
4255	23	4	0	1	1	0	0	0	0	0	0	0	0	1	3	2	2	3	1	2	3	2	3	1	1	1	1	1	1	1	0	1	1	1	3	3	2	2	1	1	1	1	1	0	0	1	3
4257	13	7	0	1	1	1	1	0	0	0	0	0	0	1	3	2	1	3	2	2	3	2	3	1	1	1	1	1	1	1	1	1	1	1	3	3	1	2	1	1	1	1	1	1	1	1	3
4258	12	5	1	1	1	1	0	1	0	0	1	0	0	0	3	2	2	2	2	2	3	2	3	1	1	1	1	0	0	1	0	1	0	1	3	2	1	2	0	1	1	0	0	0	0	1	3
4261	25	6	0	1	1	1	0	1	0	0	0	0	0	1	2	2	2	2	1	2	2	2	3	1	1	1	1	1	1	1	1	1	1	1	3	2	2	2	1	1	1	1	1	1	1	1	3
4263	21	3	1	1	1	1	0	0	0	0	1	0	0	0	2	2	2	3	2	2	3	2	3	0	0	1	0	0	0	1	1	0	1	0	1	2	2	3	1	1	0	1	0	0	0	1	3
4266	13	2	1	0	1	1	1	0	0	0	1	0	0	0	2	2	1	3	1	3	3	2	2	1	1	0	1	0	1	1	1	1	0	1	2	2	2	2	1	1	1	1	1	0	0	1	3
4267	13	3	0	0	0	0	0	0	1	0	1	0	1	0	3	2	2	3	1	2	3	2	2	0	1	0	1	0	1	1	1	1	1	1	3	2	2	3	1	1	0	0	0	0	0	0	3
4268	16	6	0	1	1	0	0	0	0	0	1	0	0	0	2	2	2	2	1	2	3	2	3	1	1	0	1	0	0	1	0	1	1	1	3	3	1	2	1	1	0	0	1	0	0	1	3
4270	17	7	1	1	1	1	0	0	0	0	1	0	0	1	2	1	2	1	1	2	3	2	3	1	1	0	1	0	1	1	0	1	1	1	3	2	1	2	1	1	0	0	0	0	0	0	3
4273	16	0	0	1	1	1	1	0	0	0	0	0	0	1	3	2	2	2	2	2	3	2	3	1	1	1	1	1	1	1	0	1	1	1	2	2	2	2	0	1	1	1	1	1	1	1	3
4275	12	5	1	0	1	1	1	0	0	0	0	0	0	1	2	2	2	3	2	3	3	2	3	1	1	0	1	0	0	1	1	1	1	1	2	2	2	2	1	1	1	1	1	1	1	1	3
4278	20	10	0	0	1	0	0	1	0	0	1	0	0	0	2	2	1	2	1	2	3	2	3	1	1	1	1	0	0	1	1	1	1	1	2	2	2	2	0	1	0	0	0	0	0	0	3
4280	13	1	0	1	0	0	0	0	0	0	0	0	0	1	3	2	2	3	2	2	3	3	2	1	1	1	1	0	1	1	0	0	1	1	3	3	2	3	1	1	1	0	0	0	0	0	3
4282	25	5	0	1	1	0	0	0	0	0	1	0	1	0	2	1	1	2	2	2	3	3	3	1	0	0	1	0	0	1	0	1	1	1	3	2	1	2	1	1	0	0	0	0	0	0	3
4283	15	3	0	0	1	0	0	0	0	0	1	0	0	0	3	2	2	2	1	3	2	3	2	1	1	0	1	0	0	1	1	1	1	1	3	3	1	2	1	1	1	0	0	0	0	1	3
4287	20	1	0	1	0	1	0	0	0	0	0	0	0	1	2	2	2	3	2	3	3	3	3	1	0	0	0	0	0	0	0	0	0	1	3	3	2	2	1	1	1	1	1	1	1	0	3
4288	9	0	1	0	1	0	0	0	0	0	0	0	0	1	3	2	2	3	1	3	2	3	3	1	1	1	1	0	1	1	1	1	1	1	3	3	3	3	1	1	1	0	0	0	0	1	3
4289	26	10	0	0	1	1	0	0	0	0	1	0	0	0	2	2	2	3	1	3	3	3	3	1	0	0	1	0	1	1	1	0	1	0	3	3	1	3	0	1	0	0	0	0	0	0	3
4290	16	2	0	0	1	1	0	0	0	0	0	0	1	0	3	2	2	2	2	3	3	3	2	1	0	0	0	0	0	1	0	0	0	0	3	2	2	3	0	0	0	0	0	0	0	0	3
4291	30	3	0	0	1	0	0	0	0	0	1	0	0	0	2	2	1	2	1	2	2	4	2	1	0	0	0	0	0	1	1	0	1	1	3	2	2	2	1	1	1	1	1	1	0	1	3
4292	16	1	0	0	1	0	0	0	0	0	1	0	0	1	2	2	2	3	1	2	3	4	2	1	0	0	1	0	1	0	0	0	0	0	3	1	2	2	0	1	1	1	1	0	0	0	3
4294	13	5	0	0	1	0	0	0	0	0	1	0	1	1	2	2	2	3	1	3	3	4	2	1	0	0	1	0	0	1	0	0	0	1	3	3	2	2	1	1	0	0	0	0	0	0	3
4295	22	1	0	0	0	0	0	0	0	0	0	0	0	1	3	3	2	2	1	3	3	4	2	1	0	0	1	0	0	0	0	0	0	0	3	2	2	3	0	1	1	1	0	0	0	0	3
4297	23	1	0	1	0	1	0	0	0	0	1	0	0	0	3	2	1	2	2	2	3	4	2	1	1	0	1	0	0	1	0	0	0	0	3	3	2	2	1	1	1	0	0	0	0	1	3
4300	20	3	0	1	0	0	0	1	0	0	1	0	0	0	2	2	2	2	2	2	3	4	2	1	0	0	1	0	0	1	0	1	0	0	3	3	1	2	1	1	1	0	0	0	0	0	3
4302	22	3	0	0	1	0	0	0	0	0	1	0	1	0	2	3	2	1	1	1	3	4	2	1	0	0	1	0	0	0	0	0	0	0	3	3	1	2	0	1	1	1	0	0	0	0	3
4303	18	5	0	1	1	0	1	0	0	0	0	0	0	1	2	1	2	3	1	3	3	4	2	1	1	1	0	0	0	0	0	0	0	0	3	3	2	3	1	1	0	0	0	0	0	0	3
4304	21	5	0	0	0	0	0	0	0	0	1	0	0	1	2	2	2	3	1	2	3	4	2	1	0	0	0	0	0	0	0	0	0	0	3	3	1	3	0	1	0	0	0	0	0	0	3
4305	22	3	1	0	1	0	0	0	0	0	1	0	0	0	3	2	2	3	1	3	2	4	3	1	1	1	1	1	0	1	1	0	0	1	2	2	2	3	1	1	1	1	1	0	0	0	3
4306	20	1	0	0	1	0	0	0	0	0	1	0	0	0	2	3	1	3	2	3	3	4	2	1	1	1	1	1	1	1	0	0	0	0	3	2	2	2	1	1	1	1	1	0	0	1	3
4307	16	1	0	0	0	0	0	0	0	0	1	0	0	0	3	3	2	3	2	3	2	4	2	1	0	0	0	0	0	1	0	0	0	0	3	3	3	3	0	1	1	1	0	0	0	0	3
4308	14	2	0	0	1	0	0	0	1	0	1	0	0	1	2	1	2	1	1	3	2	4	1	1	0	0	1	0	0	1	0	0	1	0	3	3	1	2	0	1	0	0	0	0	0	0	3
4309	20	5	0	0	1	0	0	0	0	0	1	0	1	0	2	2	2	3	1	2	2	4	2	1	0	0	0	0	0	0	0	0	0	1	2	2	2	3	0	1	0	0	0	0	0	0	3
4310	18	1	1	0	1	1	0	0	0	0	1	0	0	0	2	3	2	3	1	3	3	4	2	1	0	1	1	1	1	0	0	0	0	0	3	3	2	3	0	1	1	0	0	0	0	0	3
4314	27	4	1	1	1	1	1	0	0	0	1	0	1	0	2	2	2	3	2	2	3	1	3	1	1	1	1	0	0	1	1	0	1	1	3	2	2	2	1	1	1	1	0	0	0	1	3
4318	16	3	1	1	0	1	0	0	0	0	0	0	0	1	3	3	2	3	2	3	3	1	3	1	1	1	1	1	1	1	1	0	1	1	2	2	2	2	1	1	1	1	1	1	0	0	3
4319	23	7	1	1	1	1	1	0	0	0	0	0	0	1	2	2	2	3	2	3	3	1	3	1	1	1	1	0	0	1	1	1	1	1	2	3	3	3	0	0	0	0	0	0	0	0	3
4320	20	3	1	1	0	1	1	0	0	0	0	0	0	1	3	2	2	3	1	3	2	2	3	0	1	1	0	0	0	1	0	0	1	1	3	2	2	2	1	1	0	0	0	0	0	0	3
4322	23	3	0	1	1	1	1	1	0	0	0	0	0	1	3	2	2	2	1	3	2	2	3	1	0	0	0	0	0	1	0	1	1	1	2	2	2	2	1	1	1	1	1	1	1	0	3
4324	9	2	1	1	1	0	0	0	0	0	1	0	0	0	3	2	2	3	1	2	3	2	3	1	1	1	0	0	1	0	0	0	1	0	3	3	3	3	0	1	1	1	0	0	0	0	3
4325	29	5	1	1	1	0	1	1	0	0	1	0	0	0	2	2	2	3	1	2	3	2	3	1	1	1	1	1	1	1	1	1	1	1	3	3	2	2	1	1	0	0	0	0	0	0	3
4326	15	5	1	1	1	0	1	1	1	0	1	0	1	0	2	1	2	3	1	2	3	2	3	1	1	0	1	0	1	1	0	1	1	1	3	3	2	2	1	1	0	0	0	0	0	0	3
4327	13	1	1	1	1	0	1	0	0	0	1	0	1	0	2	2	1	2	1	2	3	2	2	1	1	0	1	0	0	1	1	1	1	1	1	2	1	2	1	1	1	1	1	0	1	0	3
4329	25	8	0	1	1	0	0	0	0	0	1	0	0	0	2	2	1	2	1	2	1	2	2	1	1	0	1	0	1	1	0	0	1	1	3	2	2	1	1	1	1	0	0	0	0	1	3
4332	15	8	1	0	1	1	1	0	0	0	1	0	0	1	2	2	2	2	1	2	3	2	2	1	1	1	1	0	0	1	1	1	1	1	2	1	1	2	1	1	1	0	0	0	0	0	3
4337	13	3	0	1	1	0	0	0	0	0	1	0	1	0	2	2	2	3	2	3	3	2	2	1	0	0	1	0	1	1	1	1	1	1	3	2	2	3	0	1	1	0	0	0	0	0	3
4339	21	4	0	1	1	0	0	0	0	0	0	0	1	0	2	2	2	3	2	3	3	2	2	1	1	0	1	0	1	1	0	1	1	1	3	2	2	2	0	1	1	1	1	1	1	1	3
4340	22	5	0	0	0	0	0	0	0	0	1	0	1	0	2	2	1	1	1	2	3	2	2	1	0	1	1	0	0	1	1	1	1	1	3	2	1	1	1	1	0	1	0	0	0	0	3
4341	11	2	1	1	1	1	0	0	0	0	1	0	0	0	3	2	2	2	2	3	3	2	3	1	1	1	0	0	1	1	0	0	1	0	3	3	2	3	0	1	1	1	0	0	0	0	3
4345	22	3	0	1	1	1	1	1	0	0	1	0	0	0	3	2	2	3	1	2	2	2	3	1	1	1	1	1	1	1	1	1	1	1	3	3	2	2	1	1	1	1	0	0	0	0	3
4346	21	2	0	1	0	1	0	0	1	0	1	0	1	0	2	2	1	2	2	2	3	2	2	1	1	0	1	0	0	0	0	1	1	1	3	2	1	2	1	1	1	0	0	1	0	0	3
4347	15	2	0	1	1	1	0	0	0	0	1	0	0	0	3	1	1	3	2	2	3	2	2	1	0	1	1	0	1	1	0	0	0	1	3	3	1	3	1	1	1	0	1	1	0	0	3
4350	14	3	0	0	1	0	0	0	1	0	1	0	1	0	3	2	2	3	2	3	3	2	2	0	0	0	0	0	0	1	0	0	0	0	3	3	2	3	1	1	1	1	1	1	0	0	3
4351	16	5	0	1	0	0	0	0	0	0	1	0	0	0	2	2	2	3	2	3	3	2	2	0	0	0	0	0	0	1	0	0	0	1	3	3	2	2	0	1	0	1	0	0	0	0	3
4352	14	4	1	0	1	1	1	1	0	0	1	0	0	0	3	2	2	2	1	2	3	2	3	1	1	0	1	0	1	1	1	1	1	1	1	2	1	3	1	1	0	0	0	0	0	0	3
4353	15	1	0	1	0	0	0	0	0	1	1	0	1	1	2	2	2	2	1	2	2	3	2	0	0	1	1	1	1	0	0	1	0	0	3	2	1	2	1	1	1	1	1	0	0	1	3
4354	15	2	0	1	1	1	1	0	0	0	1	0	1	0	2	2	2	2	1	2	2	3	2	1	1	1	1	0	1	1	0	1	0	0	3	3	2	2	1	1	1	0	0	0	0	0	3
4355	20	3	0	1	1	0	0	0	0	0	1	0	0	0	3	2	2	3	1	3	3	3	2	1	0	1	1	0	0	1	0	0	0	1	3	3	2	2	1	1	0	0	0	0	0	0	3
4357	13	2	1	0	0	0	0	0	0	1	1	0	1	0	2	2	1	3	2	2	3	3	3	1	0	0	0	0	0	1	0	1	0	0	3	3	2	2	0	0	0	0	0	0	0	0	3
4358	8	1	0	1	1	0	0	0	0	0	1	0	0	0	3	2	2	3	1	3	3	3	2	1	1	1	1	1	1	1	0	0	1	0	3	2	1	3	0	1	1	0	0	0	0	1	3
4359	10	10	0	1	1	0	0	0	0	0	1	0	0	0	2	3	2	1	1	3	3	3	2	1	0	0	1	1	0	1	0	0	1	1	3	2	1	3	1	1	1	0	1	0	0	1	3
4360	11	4	0	0	0	0	0	0	0	0	1	0	1	0	3	2	2	3	2	2	3	3	2	1	1	1	1	0	1	1	0	0	0	1	3	3	1	2	1	1	1	0	0	0	0	0	3
4363	33	4	0	1	1	0	0	0	0	0	1	0	1	0	2	2	2	3	1	3	3	3	2	1	0	0	0	0	0	1	1	1	1	1	3	2	2	3	1	1	1	1	1	1	1	1	3
4364	21	8	0	1	0	1	0	0	0	0	0	0	1	0	3	2	2	3	1	2	3	3	3	1	0	0	1	1	1	1	0	1	1	1	3	3	1	2	0	1	0	0	0	0	0	0	3
4366	12	4	0	0	0	0	0	0	0	0	1	0	1	1	2	1	1	2	1	2	3	3	1	0	0	0	1	0	0	1	0	1	0	1	3	3	1	2	0	1	0	0	0	0	0	0	3
4368	21	9	0	1	1	0	0	0	0	0	0	0	1	0	3	2	1	3	2	3	1	3	2	1	0	1	1	1	1	1	1	0	1	1	3	3	1	3	1	1	1	1	1	0	0	1	3
4369	13	1	0	0	1	0	0	0	0	0	0	0	0	1	3	2	2	3	2	3	3	3	2	1	0	0	0	0	0	1	0	1	1	1	3	2	2	3	1	1	0	1	0	0	0	0	3
4370	13	1	0	0	0	0	0	0	0	0	1	0	1	0	2	2	2	3	2	3	2	3	2	1	0	0	0	0	0	1	0	0	0	1	3	3	1	3	0	1	1	0	0	0	0	0	3
4371	19	3	0	0	0	0	1	0	1	1	1	0	0	0	3	2	1	3	1	2	3	3	2	1	1	0	0	0	0	1	1	1	0	1	3	3	1	2	0	1	1	1	1	1	1	1	3
4373	20	5	0	0	0	1	0	0	0	0	0	0	0	0	3	2	1	1	1	2	3	3	2	1	0	0	1	0	1	1	0	1	0	1	3	3	2	3	1	1	1	1	1	1	0	0	3
4374	26	3	0	1	0	1	0	1	0	0	1	0	0	0	3	2	2	3	1	3	3	3	2	1	1	0	1	0	0	1	0	1	0	1	3	3	2	3	1	1	1	1	0	0	0	1	3
4375	26	6	0	1	1	0	0	0	0	0	1	0	0	0	2	2	2	3	1	3	3	3	2	1	1	0	0	0	0	1	1	1	1	1	2	2	1	3	1	1	1	1	0	1	0	0	3
4378	20	3	0	0	0	0	0	0	0	0	1	0	1	0	2	2	2	3	2	3	3	4	1	1	0	0	0	0	0	0	0	0	0	0	3	3	3	3	0	1	0	0	0	0	0	0	3
4379	15	2	0	0	0	0	0	0	0	0	1	0	1	0	3	2	2	3	1	3	3	4	2	0	0	0	0	0	1	0	0	0	0	1	3	3	1	3	0	1	0	0	0	0	0	0	3
4380	23	4	0	0	0	0	0	0	0	0	0	0	1	0	2	2	2	2	1	2	3	4	1	0	0	0	1	1	1	1	0	0	0	0	3	2	2	2	1	1	0	1	1	0	0	0	3
4381	30	1	0	1	0	0	0	0	0	0	0	0	1	0	2	2	2	2	1	2	3	4	3	1	0	0	0	0	0	1	0	0	0	1	3	3	2	2	1	0	0	0	0	0	0	0	3
4384	12	4	0	1	1	0	0	0	0	0	1	0	1	0	3	2	1	2	1	2	3	4	1	0	0	0	1	0	1	1	0	1	0	1	3	3	1	2	1	1	0	1	1	0	0	0	3
4387	19	3	0	1	0	0	0	0	0	0	0	0	1	0	2	2	2	3	1	3	3	4	2	1	0	1	0	1	0	1	1	0	0	0	3	3	2	3	1	1	1	0	0	0	0	0	3
4388	13	2	0	0	0	0	0	0	0	0	1	0	1	0	3	2	2	3	1	2	3	4	1	0	0	0	0	0	0	0	0	0	0	0	3	3	1	2	0	1	0	0	0	0	0	0	3
4390	13	2	1	1	0	0	0	0	0	0	0	0	0	1	3	2	2	2	2	3	3	4	1	1	0	1	1	1	1	1	0	0	1	1	3	3	2	3	1	1	0	1	1	1	0	0	3
4391	30	2	0	0	0	0	0	0	0	0	1	0	1	0	3	2	1	3	3	2	2	1	2	1	1	0	0	0	0	1	0	0	0	1	3	3	2	3	1	1	1	1	0	0	0	0	3
4394	20	8	1	1	1	1	1	1	0	0	0	0	0	1	2	1	2	2	1	2	3	1	2	1	1	1	1	0	0	1	0	1	1	1	1	1	1	2	1	1	1	1	1	0	0	1	3
4396	22	2	1	1	1	1	0	1	0	0	0	0	1	0	2	1	2	2	1	2	3	1	3	1	1	1	0	0	0	1	1	1	1	1	2	2	2	2	1	1	1	1	1	1	1	1	3
4398	17	1	0	1	0	1	0	0	0	0	0	0	0	1	2	2	2	3	1	2	3	1	2	1	1	1	1	0	0	1	0	1	1	1	3	2	3	2	0	1	1	1	1	1	1	1	3
4399	21	2	1	1	1	1	1	1	0	0	1	0	0	0	2	1	2	2	2	2	2	1	2	1	1	1	1	1	0	1	1	1	1	1	3	1	1	2	1	1	1	1	0	0	0	1	3
4400	22	8	1	1	1	1	0	1	0	0	0	0	0	1	2	1	2	2	1	2	3	1	3	1	0	1	1	0	0	1	1	1	1	1	2	2	2	3	1	1	1	1	1	1	1	1	3
4401	8	1	1	1	1	1	1	1	0	0	1	0	1	0	3	2	2	3	1	3	2	1	2	1	1	0	1	1	0	1	0	1	1	1	2	1	1	3	0	1	1	1	1	0	0	1	3
4402	13	2	1	1	1	1	1	1	0	0	0	0	0	1	3	2	2	3	1	2	3	2	3	1	1	1	1	1	1	1	1	1	1	1	3	2	1	2	1	1	1	1	1	1	0	0	3
4404	33	7	0	1	1	1	0	0	0	0	1	0	0	0	2	2	2	2	1	2	3	2	3	1	1	0	1	0	1	1	0	1	1	1	3	3	1	2	1	1	0	0	0	0	0	0	3
4405	27	4	0	0	0	0	0	0	0	0	1	0	0	0	3	2	2	3	1	3	1	2	2	1	1	1	0	0	0	1	1	1	1	1	3	2	2	3	0	1	0	0	0	0	0	0	3
4408	22	0	0	1	0	0	0	0	0	0	1	0	0	0	2	2	2	3	2	3	3	2	2	1	0	0	0	0	0	1	0	0	1	1	3	3	2	3	1	1	1	1	0	0	0	1	3
4409	6	6	0	1	1	1	0	0	0	0	0	0	0	1	2	2	2	2	2	3	2	2	2	1	1	0	0	0	0	1	1	1	1	1	3	2	2	3	1	1	1	1	1	0	0	1	3
4410	20	8	1	1	0	1	0	0	0	0	0	0	0	1	3	2	1	3	2	2	2	2	3	1	1	0	1	0	0	1	1	1	1	1	3	3	2	2	0	1	0	0	0	0	0	0	3
4411	22	3	0	1	0	0	0	0	0	0	1	0	0	0	2	2	2	2	1	2	3	2	2	1	1	1	0	1	0	1	1	1	1	1	3	3	2	2	0	1	0	1	0	0	0	0	3
4414	18	4	0	0	0	1	0	0	0	0	0	0	0	1	3	2	2	3	1	3	3	2	2	1	1	1	1	1	1	1	0	1	1	1	1	2	2	3	1	1	1	1	1	1	1	0	3
4416	17	2	0	1	0	1	1	1	0	0	0	0	0	1	3	2	2	2	1	2	3	2	2	1	1	1	1	1	1	1	1	1	1	1	1	1	2	3	1	1	1	1	1	1	1	1	3
4417	28	3	0	1	1	1	0	1	0	0	0	0	1	0	2	1	1	3	2	3	3	2	2	0	1	0	1	0	1	1	1	1	1	1	2	1	1	1	1	1	1	0	0	0	0	0	3
4419	20	5	1	1	0	1	0	0	0	0	1	0	0	0	3	2	2	2	1	3	2	2	3	1	1	0	1	0	0	1	1	1	0	1	3	3	2	2	0	1	0	0	0	0	0	0	3
4421	10	3	0	1	1	0	0	0	0	0	1	0	0	0	2	2	2	2	2	3	3	2	2	1	1	1	1	0	0	1	0	1	1	0	3	3	2	2	1	1	1	1	1	1	1	1	3
4422	20	2	0	1	0	1	0	0	0	0	0	0	0	1	2	2	2	3	1	3	3	2	2	1	1	1	1	1	1	1	1	1	1	1	3	3	2	3	1	1	1	1	1	1	0	1	3
4427	15	6	0	1	1	1	1	1	0	0	1	0	0	0	2	2	1	2	1	3	3	2	3	1	1	1	1	0	0	1	1	1	1	1	3	2	2	3	1	1	1	1	1	1	1	1	3
4428	23	4	0	1	1	1	0	0	0	0	0	0	1	0	3	1	2	2	2	3	3	2	2	1	0	1	0	0	0	1	1	1	1	0	3	2	2	2	1	1	1	1	0	0	0	1	3
4429	11	6	1	1	1	1	0	0	0	0	1	0	0	0	3	2	2	3	1	3	3	2	2	1	1	0	1	0	0	1	1	0	1	1	3	3	3	3	0	1	0	0	0	0	0	0	3
4430	21	5	0	0	0	0	0	0	0	0	1	0	0	0	3	1	1	2	3	2	3	3	2	1	0	0	0	0	0	1	0	1	1	1	3	2	1	2	1	1	0	1	0	1	0	1	3
4432	26	3	0	0	0	0	0	0	0	0	0	0	1	0	2	2	1	3	1	1	3	4	2	1	0	0	0	0	0	1	1	0	0	1	3	2	2	2	0	1	1	0	1	0	0	0	3
4435	29	3	0	1	0	0	0	0	1	0	1	0	0	0	2	2	2	2	2	2	3	3	2	1	1	0	1	0	0	1	0	0	0	1	3	3	1	2	1	1	0	0	0	0	0	0	3
4438	10	1	0	1	1	0	0	0	0	0	1	0	0	1	3	3	2	2	1	3	3	4	2	0	0	0	0	0	0	0	0	0	0	1	3	3	2	3	0	1	1	1	1	1	1	0	3
4439	14	0	0	1	0	0	0	0	0	0	0	0	0	1	3	1	2	2	1	3	3	4	2	0	0	0	0	0	0	1	0	0	0	0	2	3	2	3	1	1	1	1	1	1	0	0	3
4440	20	12	0	1	0	1	0	0	0	0	0	0	1	0	2	2	1	3	1	3	3	4	2	1	0	1	1	0	1	1	1	0	0	0	3	3	2	3	1	1	1	1	1	1	1	0	3
4443	19	5	0	1	0	0	0	0	0	0	0	0	1	0	3	1	1	3	1	2	3	4	2	1	0	0	1	0	1	1	0	1	0	1	2	3	2	2	1	1	0	0	0	0	0	0	3
4444	24	3	0	1	0	0	0	0	0	0	1	0	1	0	3	1	2	2	1	2	2	4	1	1	1	0	1	0	0	1	0	0	0	1	3	2	2	2	1	1	1	1	1	0	0	0	3
4445	25	6	0	0	0	0	0	0	0	0	1	0	0	1	3	2	1	3	1	3	3	4	2	1	0	0	0	0	1	0	0	0	1	1	3	3	2	3	0	1	1	1	1	0	0	0	3
4446	34	1	0	1	0	0	0	0	0	0	1	0	0	1	2	3	2	2	1	2	3	4	2	1	0	0	0	0	1	0	0	0	0	0	3	2	1	3	1	1	1	1	1	1	0	1	3
4447	21	2	0	0	0	1	0	0	0	0	0	0	0	1	3	1	2	2	2	2	3	4	2	1	0	0	0	0	0	0	0	1	0	0	1	1	3	2	0	1	1	1	1	1	1	0	3
4448	21	1	0	1	0	0	0	0	0	0	1	0	0	0	3	2	2	2	2	3	3	4	2	1	1	0	0	0	0	1	0	0	0	1	3	2	2	2	0	1	0	0	0	0	0	0	3
4449	11	2	0	1	1	1	0	0	0	0	1	0	0	0	3	2	2	3	1	3	3	4	2	1	0	0	0	0	0	0	0	0	0	1	3	3	2	3	1	0	0	0	0	0	0	0	3
4451	16	4	0	1	0	0	1	0	0	0	1	0	0	0	2	2	1	2	1	2	1	4	2	1	0	0	1	1	1	1	0	0	0	1	3	2	1	2	1	1	1	1	0	0	0	0	3
4452	26	0	0	0	1	0	0	0	0	0	1	0	1	0	3	2	2	3	1	2	3	4	2	1	0	0	1	0	1	1	0	0	1	1	2	2	3	2	1	1	1	1	1	1	1	0	3
4455	17	3	0	1	0	1	0	0	0	0	1	0	0	0	3	2	2	3	1	3	2	3	2	1	1	0	1	1	0	0	0	1	1	1	3	3	3	2	0	1	1	1	0	0	0	1	3
4456	15	4	0	1	0	0	0	0	0	0	1	0	0	0	3	2	1	3	1	2	2	3	2	1	1	1	0	0	0	1	1	0	0	0	3	3	2	2	0	1	1	1	1	0	0	0	3
4459	30	6	1	1	1	1	1	1	0	0	0	0	0	1	2	2	2	2	2	2	3	1	3	1	1	1	1	0	1	1	1	1	1	1	2	2	2	2	1	1	1	1	1	0	0	1	3
4461	14	5	0	1	0	0	0	0	0	0	1	0	0	0	2	2	2	3	2	2	3	1	3	1	1	1	1	1	1	1	0	1	1	1	3	2	1	2	1	1	1	1	0	0	0	1	3
4463	14	5	0	1	1	1	0	0	0	0	1	0	0	0	3	2	1	2	1	2	2	1	3	1	1	1	1	1	1	1	0	1	1	1	2	2	1	1	1	1	1	0	0	0	0	0	3
4465	22	3	0	0	1	1	0	0	0	0	0	0	1	0	2	2	1	2	1	2	3	2	2	1	1	0	1	0	0	1	0	1	1	1	2	2	2	2	1	1	1	1	1	1	0	1	3
4467	15	3	0	1	1	1	1	0	0	0	0	0	1	0	2	2	2	2	1	2	2	2	2	1	1	0	0	0	1	1	1	0	1	1	2	3	2	3	0	1	1	0	0	0	0	1	3
4468	18	2	0	0	1	1	0	0	0	0	1	0	0	0	2	2	1	2	1	2	3	2	2	1	1	1	1	0	0	1	0	1	0	1	3	3	1	2	1	1	1	1	0	0	0	0	3
4473	35	4	0	1	1	1	0	1	0	0	1	0	0	0	3	2	2	3	1	2	3	2	2	1	1	1	1	0	0	1	1	1	1	1	3	2	2	2	1	1	1	1	0	0	0	1	3
4474	18	5	0	1	1	1	0	1	0	0	1	0	0	0	2	2	2	3	2	3	2	2	2	1	1	0	0	0	1	1	1	1	1	1	3	2	2	3	1	1	0	0	0	0	0	0	3
4475	19	2	0	0	0	0	0	0	0	0	0	0	0	1	3	2	2	3	3	3	3	2	2	0	0	0	1	0	0	1	0	1	0	0	3	3	3	3	0	1	1	1	0	0	0	0	3
4476	25	3	0	1	1	0	0	0	0	0	0	0	1	0	2	2	2	2	2	2	3	2	2	1	1	1	1	0	1	1	0	0	1	1	3	2	1	2	0	1	1	1	1	1	1	1	3
4481	10	2	0	0	0	0	0	0	1	0	0	0	0	1	3	2	2	3	2	3	2	2	2	1	1	0	0	0	1	0	1	1	0	0	3	3	2	2	1	1	1	1	1	1	0	0	3
4482	28	3	0	1	0	1	0	0	0	0	1	0	0	1	3	1	1	2	1	3	3	2	2	1	1	1	0	0	0	1	1	1	1	1	3	3	2	3	1	1	1	1	1	1	1	0	3
4483	12	4	0	0	1	1	0	0	0	0	0	0	0	1	2	2	2	2	1	3	3	2	2	1	1	0	0	0	0	1	0	1	1	1	2	3	3	3	0	1	1	1	0	0	0	1	3
4484	18	2	1	1	0	1	0	0	0	0	0	0	0	1	3	2	2	2	1	2	3	2	3	1	1	0	1	0	0	1	1	1	1	1	3	3	1	2	1	1	1	1	1	0	0	1	3
4487	29	5	1	1	0	1	1	0	0	0	1	0	0	0	2	2	1	3	2	2	1	2	3	1	1	1	1	0	1	1	1	1	1	1	3	3	2	2	1	1	1	1	0	0	0	1	3
4488	15	4	1	1	1	1	1	1	0	0	1	0	1	0	3	2	2	2	1	2	1	2	2	1	1	0	1	0	1	1	0	1	1	1	3	3	1	2	1	1	0	0	0	0	0	0	3
4489	29	5	0	1	0	0	0	0	0	0	1	0	1	0	2	2	2	2	2	2	2	2	2	1	1	0	1	0	1	1	1	1	1	1	3	3	2	3	0	1	1	1	1	1	0	0	3
4491	20	5	0	1	0	1	0	0	0	0	1	0	0	0	2	2	2	3	1	3	2	2	3	1	1	0	0	0	1	1	0	0	1	1	3	3	2	2	0	1	1	0	0	0	0	0	3
4492	15	2	0	1	1	1	1	0	0	0	0	0	0	1	2	2	2	2	1	2	3	2	2	1	1	1	0	0	1	1	0	1	1	1	3	3	2	2	1	1	1	1	1	0	0	0	3
4493	10	5	1	1	1	0	1	0	0	0	1	0	1	0	2	2	2	3	2	3	3	2	3	1	1	0	1	0	0	1	0	1	1	1	3	3	2	3	0	1	1	0	0	0	0	0	3
4495	20	10	1	1	0	0	0	1	0	0	1	0	0	0	3	2	2	2	1	2	2	2	2	1	1	0	1	0	1	1	0	0	1	0	2	2	2	2	1	1	1	0	0	0	0	0	3
4497	6	3	0	0	1	1	0	0	0	0	1	0	0	1	2	2	1	3	1	2	3	2	2	1	1	1	1	0	0	0	1	1	0	0	3	3	2	3	1	1	1	1	0	0	0	0	3
4498	16	0	0	1	0	0	0	0	0	0	1	0	1	0	2	2	1	3	2	2	3	3	2	0	0	1	0	1	1	1	1	0	1	1	2	2	2	3	0	1	1	1	1	1	0	0	3
4500	19	1	0	1	0	0	0	0	0	0	0	0	0	1	2	2	2	3	1	2	2	3	2	0	1	0	0	0	0	1	0	1	1	1	3	3	2	2	1	1	1	1	1	1	1	1	3
4501	30	2	0	1	1	1	0	0	0	0	0	0	0	0	2	1	1	3	3	3	2	3	2	1	1	0	1	0	1	1	1	1	1	1	3	3	1	3	1	1	1	1	1	0	0	1	3
4502	13	2	0	1	0	1	0	0	0	0	1	0	0	0	3	1	2	2	1	2	1	3	2	1	0	1	1	0	1	1	0	1	0	1	3	1	2	2	1	1	1	1	0	0	0	0	3
4505	11	4	0	0	1	0	1	0	0	0	0	0	1	0	2	2	2	3	2	3	2	4	2	1	0	0	0	0	0	0	0	0	0	0	3	3	2	3	1	1	0	0	0	0	0	0	3
4506	19	5	1	1	0	1	1	0	0	0	0	0	0	1	3	2	2	3	1	2	3	1	3	1	1	1	0	0	0	1	1	1	1	1	3	3	2	2	1	1	1	0	1	0	0	0	3
4508	21	4	0	0	0	0	0	0	0	0	0	0	0	1	2	2	2	2	1	2	2	4	1	1	0	0	1	0	1	1	0	0	0	0	3	2	2	2	1	1	0	1	0	0	0	0	3
4509	19	4	0	0	0	1	0	0	0	0	1	0	1	0	3	2	2	3	2	3	3	4	2	1	0	0	0	0	0	0	0	0	1	0	2	2	2	2	1	1	0	0	0	0	0	0	3
4510	19	3	0	1	0	1	0	0	0	0	0	0	0	0	3	3	2	3	2	3	3	4	1	1	0	1	0	0	0	1	0	0	0	1	3	3	2	3	1	1	0	0	0	0	0	0	3
4512	14	3	0	1	0	1	0	1	0	0	0	0	0	1	3	2	1	3	2	3	2	4	3	1	1	1	0	0	1	1	1	0	1	0	3	3	3	3	1	1	1	1	0	1	0	0	3
4513	22	2	0	1	0	0	0	0	0	0	1	0	0	0	2	3	2	2	1	2	3	4	2	0	0	0	0	0	0	0	0	1	0	1	3	1	1	2	1	1	1	0	0	0	0	0	3
4514	18	1	0	1	0	1	0	0	0	0	0	0	0	1	3	3	2	2	1	2	3	4	2	1	0	0	1	0	1	1	1	1	1	0	2	1	2	3	1	1	1	1	1	1	1	1	3
4515	30	1	0	0	0	0	0	0	1	0	1	0	1	0	2	2	2	2	2	2	3	4	2	0	0	1	0	0	0	1	1	0	1	1	3	3	2	2	1	1	1	1	1	0	0	1	3
4516	10	0	0	1	0	0	0	0	0	0	1	0	0	1	3	2	2	3	2	3	3	4	3	1	0	0	0	0	0	1	0	0	0	1	3	2	3	3	0	1	1	1	1	1	1	0	3
4518	23	3	0	0	0	0	0	0	0	0	0	0	0	1	2	3	2	2	1	2	3	4	1	0	0	0	1	0	1	0	0	0	0	0	3	3	2	3	1	1	0	1	0	0	0	0	3
4520	33	3	0	1	0	0	0	0	0	0	0	0	1	0	2	2	2	3	2	3	3	4	2	0	0	0	0	0	1	0	0	0	0	1	3	2	3	2	0	1	1	1	0	0	0	0	3
4521	11	2	0	0	0	0	0	0	0	0	0	0	0	1	3	2	2	1	2	3	3	4	2	1	0	0	0	0	0	1	0	0	0	0	3	3	1	2	1	1	1	1	1	1	0	1	3
4522	15	1	0	1	0	0	0	0	0	0	0	0	1	0	3	3	2	3	1	3	2	4	3	0	0	0	0	0	0	0	0	0	0	0	3	3	3	3	0	1	0	0	0	0	0	0	3
4525	14	1	0	0	0	0	0	0	0	0	1	0	0	0	3	2	2	2	2	3	2	4	2	0	0	0	0	0	0	0	0	0	1	0	3	2	2	2	1	1	0	1	0	0	0	0	3
4526	14	2	0	0	0	0	0	0	0	0	0	0	0	1	2	2	1	2	1	2	3	4	2	1	0	0	1	0	0	1	0	0	1	1	3	2	2	2	1	1	1	1	1	1	0	0	3
4527	19	0	0	1	0	0	0	0	0	0	1	0	1	0	3	2	2	3	2	2	3	4	1	1	0	0	0	0	1	1	0	0	0	1	3	3	2	3	0	1	1	1	1	0	0	0	3
4528	16	1	0	1	0	1	0	1	0	0	1	0	1	0	2	2	1	2	2	2	3	4	3	1	1	1	0	1	1	1	0	0	1	1	2	1	1	2	0	1	1	1	0	0	0	0	3
4529	19	2	1	1	0	1	0	0	1	0	1	0	0	1	2	2	2	3	1	2	3	4	2	1	1	0	0	0	1	0	0	0	1	1	3	3	2	2	1	1	1	1	1	0	0	1	3
4530	19	2	0	0	0	0	0	0	0	0	0	0	0	1	2	1	2	3	1	3	2	4	1	0	0	0	0	0	0	0	0	0	1	0	3	3	2	2	1	1	1	1	1	0	0	0	3
5001	17	1	1	1	1	1	1	0	0	0	0	0	0	1	3	2	2	3	3	3	3	1	3	1	1	1	1	1	1	1	0	0	0	0	3	3	3	3	0	1	0	0	0	0	0	0	3
5002	28	3	1	1	1	1	1	0	0	0	0	0	1	0	3	1	2	2	2	3	3	1	3	1	1	1	1	1	1	1	0	0	1	0	3	3	2	2	0	1	0	0	0	0	0	0	3
5003	14	3	1	1	1	1	1	1	0	0	0	1	1	0	3	2	2	3	3	2	3	2	3	1	1	1	0	0	1	1	1	1	1	1	3	2	1	2	1	1	1	0	0	0	0	0	3
5004	29	1	1	1	1	1	1	0	0	0	0	1	0	0	2	2	2	2	2	2	3	2	3	1	1	1	1	1	1	1	0	0	0	0	2	2	1	3	1	1	0	0	0	0	0	0	3
5007	23	3	1	1	0	1	0	1	0	0	0	1	0	0	2	2	2	2	1	3	3	1	3	1	0	0	1	0	0	0	0	0	1	1	3	3	2	2	1	0	0	0	0	0	0	0	3
5008	19	4	0	1	1	1	1	1	0	0	0	0	0	1	3	2	2	3	3	3	3	1	3	1	1	1	0	0	0	1	0	0	1	1	3	3	2	3	1	1	1	1	1	1	1	0	3
5009	18	3	0	1	1	1	1	1	0	0	0	1	0	0	3	2	2	2	3	3	3	1	3	1	1	1	0	0	0	1	0	0	0	1	2	2	2	3	1	0	0	0	0	0	0	0	3
5011	20	0	1	0	0	1	0	0	0	0	0	1	0	0	2	2	2	2	2	3	3	2	2	0	1	0	0	0	1	1	0	1	1	0	3	2	2	3	1	0	0	0	0	0	0	0	3
5012	15	2	0	1	0	1	1	0	0	0	0	1	0	0	3	2	2	2	3	2	2	2	3	1	1	1	0	0	1	1	0	0	1	1	3	2	1	2	1	0	0	0	0	0	0	0	3
5013	16	2	1	1	1	1	0	1	0	0	0	1	0	0	2	2	2	1	2	3	3	1	3	1	1	1	1	1	1	1	1	1	1	1	3	2	1	2	1	0	0	0	0	0	0	0	3
5014	10	3	1	1	1	1	0	1	0	0	0	1	1	0	2	1	2	2	3	2	3	1	2	1	1	1	1	1	1	1	0	1	1	1	3	3	1	2	1	1	1	1	0	0	0	1	3
5015	14	2	0	1	1	1	1	1	0	0	0	1	0	0	2	2	2	2	3	2	3	1	3	1	1	1	0	1	0	1	1	1	1	1	3	3	1	3	1	0	0	0	0	0	0	0	3
5016	18	2	1	1	1	1	1	1	0	0	0	1	0	0	3	2	2	2	2	2	3	1	3	1	1	1	1	0	1	1	0	1	1	1	3	2	1	2	1	0	1	0	0	0	0	0	3
5019	23	0	1	1	0	1	1	0	0	0	0	1	0	0	2	2	2	3	2	3	2	2	2	1	1	1	1	0	0	1	0	0	1	1	2	1	2	3	0	0	1	1	0	0	0	0	3
5020	14	1	0	1	1	0	1	0	0	0	0	0	0	1	3	2	2	3	3	3	3	2	3	1	1	1	0	0	0	1	0	1	0	0	3	3	2	2	1	1	1	1	1	1	1	0	3
5022	16	0	1	1	1	1	0	1	0	0	0	1	0	0	3	2	2	2	3	3	3	2	3	1	1	1	0	0	1	1	0	0	0	1	2	2	2	2	0	0	0	0	0	0	0	0	3
5023	20	3	0	0	0	0	0	0	0	0	0	0	0	1	2	2	2	3	2	3	3	2	2	1	1	1	1	1	1	1	1	0	1	0	1	1	2	2	1	1	1	1	1	0	1	1	3
5024	23	1	1	1	1	1	0	0	0	0	0	1	0	0	2	2	2	2	2	2	3	2	3	1	1	1	1	1	0	1	1	1	1	0	2	2	1	2	1	0	0	0	0	0	0	0	3
5026	15	4	1	1	1	1	1	1	0	0	0	1	0	0	3	2	2	1	2	3	3	1	2	1	1	1	1	1	1	1	1	1	1	1	3	3	1	3	1	0	0	0	0	0	0	0	3
5027	14	3	0	0	1	1	0	1	0	0	0	1	0	0	3	2	2	3	2	3	3	1	3	1	1	1	1	0	0	1	0	0	1	1	3	3	1	2	1	0	0	0	0	0	0	0	3
5028	16	2	0	1	1	1	0	0	0	0	0	1	0	0	4	2	2	2	2	2	2	2	3	1	1	1	1	0	1	1	1	0	1	1	3	1	2	2	1	0	0	0	0	0	0	0	3
5029	20	1	0	1	1	1	0	0	0	0	0	1	1	0	2	3	2	2	3	2	3	2	3	1	0	0	1	0	0	1	1	1	1	0	2	2	2	2	1	0	0	1	0	0	0	0	3
5030	18	0	1	1	0	1	0	0	0	0	1	1	0	1	3	2	2	2	3	3	3	2	3	1	1	1	1	1	0	1	1	1	1	0	2	1	2	2	1	1	1	1	1	1	1	1	3
5032	30	3	0	1	1	1	0	0	0	0	0	1	0	0	3	3	2	2	1	3	3	2	2	1	1	1	1	0	0	1	0	0	0	0	1	1	1	3	1	1	1	1	1	0	0	0	3
5033	11	1	0	1	1	0	1	0	0	0	0	1	0	0	2	2	2	3	1	2	3	1	2	1	0	1	1	1	0	0	0	0	0	0	3	2	1	3	1	1	0	1	0	0	0	0	3
5035	8	3	1	1	0	1	1	0	0	0	0	1	0	0	2	1	2	2	2	2	3	1	3	1	1	1	1	1	1	1	0	1	1	1	2	1	1	2	1	0	0	0	0	0	0	0	3
5036	22	0	1	1	1	1	0	0	0	0	0	1	1	0	3	2	2	2	1	2	2	1	2	1	1	1	1	1	1	1	1	1	1	1	3	3	1	2	1	0	0	0	0	0	0	0	3
5037	15	4	1	1	1	1	1	0	0	0	0	0	0	1	3	2	2	2	2	3	2	1	3	1	0	1	1	1	1	1	1	0	1	1	2	2	2	2	1	1	0	1	1	1	1	0	3
5039	10	5	1	1	0	1	1	0	0	0	0	0	1	0	3	2	2	2	2	2	3	2	2	1	1	1	0	0	0	1	1	1	1	0	3	3	2	3	1	0	0	0	0	0	0	0	3
5040	26	3	1	1	1	1	0	1	0	0	0	1	1	0	2	2	1	2	2	2	3	2	3	1	1	1	1	1	1	1	1	1	1	1	3	2	1	2	1	0	0	0	0	0	1	0	3
5042	8	2	1	0	1	1	0	1	0	0	0	1	0	0	3	2	2	3	2	3	3	2	3	1	0	1	1	1	1	1	1	1	1	1	3	3	1	2	1	0	0	0	0	0	0	0	3
5043	15	2	0	0	0	0	1	0	0	0	0	1	0	0	3	2	2	3	2	2	3	2	3	1	1	1	1	1	1	1	0	1	0	1	3	2	1	2	1	0	0	0	0	0	0	0	3
5044	23	2	1	1	1	1	1	1	0	0	0	1	0	0	3	1	2	3	3	3	2	2	3	1	1	0	1	0	0	0	0	1	1	0	3	3	3	2	1	0	0	0	0	0	0	0	3
5045	20	3	1	1	1	1	0	1	0	0	0	1	1	0	2	2	1	1	2	1	2	2	3	1	1	1	1	0	0	1	1	1	1	1	3	2	1	2	0	0	0	0	0	0	0	0	3
5046	20	4	1	1	0	1	0	1	0	0	0	1	1	0	2	2	1	2	2	2	3	2	3	1	1	1	1	1	1	1	1	1	1	1	3	3	2	2	1	1	1	1	1	1	1	1	3
5047	24	4	1	1	1	1	1	1	0	0	1	1	1	0	2	2	1	3	1	2	3	2	3	1	1	1	1	1	1	1	1	1	1	1	2	2	2	2	1	0	0	0	0	0	0	0	3
5048	18	4	0	1	1	1	0	1	0	0	0	1	1	0	3	2	2	3	1	2	3	2	3	1	1	1	1	1	1	1	0	1	1	1	3	3	2	2	1	1	0	1	0	0	1	0	3
5049	28	3	0	1	1	0	1	0	0	0	0	1	1	0	3	2	2	3	2	3	3	3	2	1	1	1	1	0	1	1	0	0	1	0	2	1	2	3	1	0	1	1	1	0	0	0	3
5053	17	2	0	1	1	1	0	0	0	0	0	0	1	0	2	3	2	3	1	3	3	3	2	1	0	1	1	1	1	1	1	1	0	1	3	3	2	3	1	0	0	0	0	0	0	0	3
5054	21	2	1	0	0	0	0	0	0	1	0	0	1	1	2	2	1	3	1	3	3	4	1	0	1	0	1	0	0	1	0	0	0	0	3	3	1	2	1	1	0	1	0	0	0	0	3
5055	17	1	1	1	0	1	0	0	0	0	0	1	0	0	3	3	1	3	2	3	3	4	1	0	0	0	1	0	1	1	0	0	0	0	3	3	1	3	1	1	1	1	1	1	1	1	3
5056	17	2	1	0	1	1	0	1	0	0	0	1	0	1	3	2	2	3	2	2	3	1	3	1	1	0	0	0	0	1	1	1	1	1	2	3	2	2	0	1	1	1	1	1	1	0	3
5057	21	2	1	1	1	1	1	1	0	0	0	1	1	0	3	2	2	3	3	2	3	1	2	1	1	1	1	0	0	1	0	1	1	1	1	2	1	2	1	0	0	0	0	0	0	0	3
5058	28	3	0	1	0	1	0	1	0	0	0	1	1	0	2	2	2	3	1	2	3	2	2	1	1	1	1	0	0	0	1	0	1	1	3	2	2	3	1	0	0	0	0	0	0	0	3
5059	19	1	1	1	1	1	1	0	0	0	0	1	0	0	3	2	2	3	2	2	3	2	3	1	1	1	1	1	1	1	1	1	1	1	3	2	1	2	1	0	0	0	0	0	1	0	3
5060	9	2	0	1	1	1	0	0	0	0	0	0	0	1	3	2	1	2	3	3	3	2	2	1	0	1	1	0	1	1	0	1	0	1	3	1	2	3	1	1	1	1	1	1	1	1	3
5061	20	3	1	1	1	1	0	0	0	0	0	0	0	1	2	3	2	2	3	3	2	2	3	1	1	1	0	1	0	1	0	0	0	0	3	3	2	2	1	1	1	1	0	0	0	0	3
5062	16	1	0	1	0	1	1	1	0	0	0	1	0	1	3	2	2	2	3	3	3	2	2	1	1	1	1	1	1	1	0	1	1	1	3	2	2	3	1	0	1	0	0	0	0	0	3
5063	23	3	0	1	0	1	0	0	0	0	0	1	0	0	3	2	2	3	2	3	3	2	3	1	1	0	1	0	1	1	1	0	1	1	2	1	2	3	1	0	0	1	0	0	0	0	3
5064	20	1	1	1	1	1	1	1	0	0	0	1	0	0	3	2	2	3	3	2	3	2	3	1	1	0	1	0	0	1	1	1	1	1	3	2	1	3	1	1	1	1	0	0	0	1	3
5065	17	0	1	1	1	1	1	1	0	0	0	0	0	1	3	3	2	3	3	3	3	1	2	1	1	1	1	1	0	1	1	1	1	1	3	3	3	3	0	1	1	0	0	0	0	1	3
5067	28	2	1	1	1	1	1	0	0	0	0	1	0	0	3	2	2	1	2	2	2	1	3	1	1	1	1	0	0	1	0	1	1	1	3	1	2	2	0	1	0	1	0	0	0	0	3
5068	20	2	1	1	1	1	1	1	0	0	0	0	0	1	2	2	2	3	3	3	3	1	3	1	1	1	1	1	1	1	1	1	1	1	2	2	2	3	0	0	0	0	0	0	0	0	3
5069	19	3	1	1	1	1	1	1	0	0	0	1	1	0	2	1	2	2	3	3	3	1	2	1	1	1	0	0	1	1	0	1	1	1	3	3	2	3	1	1	1	1	1	0	1	1	3
5070	11	3	1	1	0	1	1	0	0	0	0	0	0	1	3	2	2	3	2	2	3	2	3	1	0	0	0	0	0	1	0	0	1	0	3	3	3	3	1	1	1	1	1	1	0	0	3
5071	32	2	0	1	0	1	0	0	0	0	0	0	1	0	2	2	2	3	2	3	3	2	2	1	0	0	0	0	0	1	1	1	1	1	2	2	1	3	1	0	0	0	0	0	0	0	3
5073	19	2	1	1	0	1	1	0	0	0	0	0	0	1	3	2	1	2	1	2	3	2	3	1	1	1	0	0	1	1	1	0	1	1	2	3	1	1	1	1	1	1	1	1	1	1	3
5075	13	3	0	1	1	1	0	0	0	0	0	0	1	0	3	2	2	3	3	3	3	2	1	1	1	0	1	0	1	0	0	1	1	0	3	3	1	3	0	1	1	0	0	0	0	0	3
5076	15	4	1	1	0	1	0	0	0	0	0	0	0	0	3	2	2	3	3	3	3	2	3	1	0	1	1	1	0	1	0	0	1	0	3	3	2	2	1	0	0	0	0	0	0	0	3
5078	13	0	1	1	0	1	0	0	0	0	1	1	1	0	2	2	2	2	2	2	2	4	3	1	0	1	1	0	1	1	1	0	1	0	2	2	2	2	1	0	0	0	0	0	0	0	3
6001	23	4	0	1	0	1	1	1	0	0	0	0	1	0	3	2	2	3	3	3	3	1	2	1	1	1	1	1	1	1	0	1	0	0	3	3	1	3	0	0	0	0	0	0	0	0	3
6002	19	2	0	1	1	1	0	0	0	0	0	0	1	1	2	2	1	2	1	2	2	2	2	0	1	1	1	1	1	1	0	1	1	1	3	3	2	1	0	1	1	1	1	0	0	0	3
6003	15	1	1	1	1	1	1	1	0	0	0	0	1	0	3	2	1	3	3	3	3	2	3	1	1	0	0	0	1	1	1	1	1	1	3	3	3	3	0	1	1	1	1	1	0	1	3
6005	11	3	0	1	1	1	0	0	0	0	1	0	0	0	3	3	2	3	1	3	2	4	2	1	0	0	0	0	1	0	0	0	0	0	3	2	2	2	1	1	0	0	0	0	0	0	3
6007	24	1	1	1	0	1	0	0	0	0	0	0	1	0	3	2	2	3	1	3	3	2	2	1	1	1	1	0	1	1	1	0	1	1	3	3	1	2	1	1	1	1	1	0	0	1	3
6008	7	2	0	1	1	1	0	0	0	0	0	0	1	0	2	2	2	2	2	2	3	2	2	1	1	1	1	1	1	1	0	1	1	1	3	1	2	2	1	1	1	1	1	0	0	1	3
6009	15	3	1	0	0	1	0	0	0	0	0	0	0	1	3	2	1	3	2	2	3	4	2	1	0	1	0	0	0	1	0	0	1	0	3	3	2	3	1	1	1	1	1	0	0	1	3
6011	10	6	0	0	0	0	1	1	0	0	0	0	1	0	3	1	2	3	3	3	3	1	2	1	1	1	1	1	1	1	1	0	1	1	1	1	2	3	1	1	1	1	0	0	0	0	3
6013	27	6	0	1	1	1	0	0	0	0	0	0	0	1	2	3	2	2	2	2	2	1	2	1	1	0	0	0	0	1	1	1	1	1	1	1	2	2	0	1	1	1	1	0	0	0	3
6014	30	9	0	1	1	1	0	1	0	0	0	0	0	0	2	1	1	1	2	2	2	1	2	1	1	1	0	0	0	1	1	1	1	1	2	2	1	2	1	0	1	0	0	0	0	1	3
6015	21	5	1	0	1	1	0	1	0	0	0	0	1	0	3	2	2	2	2	3	3	1	3	1	1	1	1	0	1	1	0	1	0	0	3	3	2	2	1	1	0	0	0	1	0	0	3
6016	19	8	1	1	0	1	0	1	0	0	0	0	0	1	2	2	2	2	1	2	1	1	3	1	1	1	1	1	1	1	1	0	1	1	3	3	1	2	1	1	1	0	1	0	0	1	3
6018	19	3	0	0	0	0	0	0	0	0	0	0	0	1	2	2	2	2	3	3	3	1	3	1	1	0	1	0	0	1	1	0	1	0	2	2	2	2	1	1	1	1	1	1	1	1	3
6021	8	3	1	1	0	1	0	0	0	0	0	0	0	1	2	3	2	2	3	2	3	1	3	1	1	1	1	1	1	1	1	1	1	1	3	3	1	2	1	0	0	0	0	0	0	0	3
6022	13	5	0	1	1	1	0	1	0	0	0	0	0	1	2	2	1	3	2	2	3	1	2	1	1	1	0	0	1	1	0	1	1	1	3	2	2	2	1	1	0	1	1	0	0	0	3
6023	9	4	1	0	1	1	0	1	0	0	0	0	0	1	3	2	2	1	2	2	3	2	2	1	1	0	0	0	0	1	1	1	1	1	3	2	2	2	1	1	1	1	1	0	0	1	3
6024	13	1	0	1	0	1	0	0	0	0	0	0	1	0	3	3	2	3	2	3	3	2	3	1	1	1	1	0	0	1	0	1	0	0	3	3	2	3	0	1	1	1	1	1	0	1	3
6026	28	5	0	1	0	1	0	0	0	0	1	0	0	0	2	2	1	2	1	2	3	2	3	1	1	1	1	1	1	1	1	1	1	1	3	3	1	2	1	1	0	0	0	0	0	0	3
6030	18	6	1	1	1	1	0	0	0	0	0	0	0	1	2	1	1	2	1	2	3	2	3	1	1	1	0	0	0	1	0	1	1	1	2	2	2	3	0	1	0	0	0	0	0	0	3
6033	12	5	1	1	0	1	1	1	0	0	0	0	0	1	3	1	2	2	1	2	1	2	3	1	1	1	0	0	0	1	0	0	1	0	1	2	1	2	1	1	1	1	0	1	1	0	3
6035	11	5	0	1	0	1	0	0	0	0	1	0	1	0	3	2	2	2	2	2	3	2	1	1	1	0	0	1	0	1	0	0	1	1	3	3	2	3	1	1	1	1	0	0	0	1	3
6036	12	1	1	1	1	1	0	1	0	0	0	0	1	1	3	2	2	2	3	3	3	2	3	1	1	1	0	0	0	1	0	1	1	1	3	2	1	2	0	0	0	0	0	0	0	0	3
6037	19	0	0	1	1	1	0	1	0	0	1	0	1	1	3	2	2	2	3	2	3	2	3	1	1	1	1	1	1	1	0	1	0	1	3	3	2	2	0	0	1	0	0	0	0	1	3
6038	20	6	0	1	0	1	0	0	0	0	0	0	0	1	2	2	1	2	1	2	2	3	2	1	1	0	0	0	0	1	0	0	1	0	2	2	1	2	1	1	1	1	1	1	1	1	3
6040	26	6	0	1	1	1	0	0	0	0	0	0	0	1	2	2	1	2	3	3	3	4	2	1	0	0	1	0	1	1	1	0	1	1	2	2	2	3	1	1	1	1	1	1	1	1	3
6041	19	1	0	0	1	1	0	0	0	0	0	0	0	1	2	2	1	2	2	2	1	4	2	1	0	0	1	0	0	1	0	0	1	1	2	2	1	2	1	1	1	1	1	1	0	0	3
6044	22	7	1	1	1	1	1	1	0	0	0	0	0	1	2	1	2	3	2	2	3	1	3	1	1	1	1	1	1	1	1	1	1	1	3	1	2	2	0	1	1	0	1	0	0	0	3
6045	11	1	1	1	1	1	1	1	0	0	0	0	0	1	2	2	2	2	3	3	3	1	3	1	1	0	1	0	0	1	1	1	1	1	3	3	2	2	0	1	1	1	1	1	0	1	3
6046	12	3	1	1	1	1	0	1	0	0	0	0	0	1	2	2	2	2	1	2	3	2	3	1	1	1	1	0	0	1	1	0	1	1	3	3	2	2	1	1	1	1	1	0	0	0	3
6047	20	6	1	1	0	1	0	1	0	0	0	0	0	1	2	1	2	2	2	2	2	2	3	1	1	1	1	1	0	1	1	1	1	1	3	3	2	2	1	1	1	1	1	1	0	0	3
6048	10	2	1	1	1	1	0	1	0	0	0	0	0	1	3	2	2	3	2	3	3	2	3	1	1	0	1	0	0	1	0	0	1	1	3	3	1	3	1	1	1	1	1	0	0	0	3
6049	17	0	1	1	0	1	0	0	0	0	1	0	0	0	2	2	2	2	2	3	2	2	3	0	1	1	0	1	0	0	0	0	1	1	3	3	2	2	1	1	0	0	0	0	0	1	3
6050	18	1	0	1	1	1	0	0	0	0	1	0	1	0	3	2	1	2	2	2	3	2	3	1	1	1	1	0	1	1	0	1	1	1	3	2	2	2	1	1	1	1	1	1	1	1	3
6051	20	1	0	1	0	0	0	0	0	0	0	0	1	0	2	2	2	3	3	3	2	3	2	1	0	0	1	0	0	1	1	1	1	1	3	3	2	2	0	1	1	1	1	1	0	0	3
6057	13	1	0	1	1	0	0	0	0	0	0	0	0	1	3	2	2	3	2	3	3	1	2	1	0	0	1	0	1	1	0	1	0	1	2	1	2	3	1	1	1	1	1	0	0	0	3
6059	23	8	1	1	0	1	0	1	0	0	0	0	1	0	2	2	2	2	2	2	3	2	3	1	1	1	1	1	0	1	1	1	1	1	3	3	2	3	1	1	1	0	0	0	0	0	3
6061	13	0	1	1	1	1	1	0	0	0	0	0	0	1	3	2	2	2	2	2	3	2	3	1	1	0	1	0	0	1	0	1	1	1	2	2	2	2	0	1	1	1	1	1	1	1	3
6062	19	7	1	1	1	1	1	0	0	0	1	0	1	0	3	2	1	2	2	3	3	2	3	1	1	1	1	0	1	1	1	1	1	1	2	2	2	2	1	0	0	0	0	0	0	0	3
6063	16	3	0	1	1	0	0	0	0	0	0	0	0	1	2	2	1	2	2	2	2	2	2	1	1	1	1	1	1	1	0	0	1	1	3	3	1	2	1	1	1	1	1	1	0	0	3
6064	15	5	1	0	1	1	1	0	0	0	0	0	1	0	3	2	2	3	3	3	3	2	3	1	1	1	1	0	1	1	0	0	1	0	3	2	1	1	1	1	0	0	0	0	0	0	3
6065	13	1	0	1	1	1	0	0	0	0	0	0	1	1	2	3	2	2	2	2	3	3	3	1	1	1	1	0	0	1	1	1	1	1	2	2	2	2	1	1	0	0	1	1	0	0	3
6068	10	3	1	0	0	0	0	0	0	0	0	0	0	1	3	2	1	2	2	2	3	4	2	1	0	0	1	0	0	1	0	1	0	0	2	2	2	3	0	1	1	1	1	0	0	0	3
6069	18	7	1	1	1	1	0	1	0	0	1	0	1	0	3	1	1	2	1	2	3	1	3	1	1	1	1	0	0	1	0	1	1	1	2	2	2	2	1	1	1	1	1	1	1	1	3
6070	10	1	1	1	1	1	1	1	0	0	0	0	0	1	3	2	2	3	3	3	2	1	2	1	1	1	1	1	1	1	0	1	1	1	3	3	1	3	1	1	1	1	1	1	0	1	3
6071	29	1	1	1	0	1	1	0	0	0	0	0	1	0	2	2	1	2	1	2	3	1	3	1	1	1	1	1	1	1	1	1	0	1	2	2	1	2	1	1	1	0	1	1	0	1	3
6072	20	5	0	1	1	0	1	0	0	0	1	0	1	0	3	2	1	2	3	3	2	1	2	1	1	1	1	0	0	1	0	1	1	1	3	2	2	2	1	1	0	0	0	0	0	0	3
6074	9	1	1	1	0	1	0	0	0	0	0	0	0	1	3	2	1	3	2	3	2	2	2	0	1	1	1	0	0	1	1	1	1	0	3	2	2	3	1	1	1	0	0	0	0	0	3
6076	17	1	1	1	1	1	1	1	0	0	0	0	1	0	3	2	1	2	2	3	3	2	2	1	1	1	1	0	1	1	0	1	1	1	2	2	1	3	1	1	1	0	0	0	0	1	3
6077	20	3	0	1	1	1	0	0	0	0	0	0	0	1	2	2	2	3	2	2	3	2	2	1	1	1	0	0	0	1	1	0	1	1	3	2	1	3	1	1	1	1	1	1	1	0	3
6078	9	0	0	1	1	1	1	0	0	0	0	0	0	1	3	2	1	3	2	2	3	2	3	1	1	1	0	0	0	1	1	1	1	1	2	2	2	2	0	1	1	1	1	1	0	1	3
6082	17	5	0	1	1	1	0	0	0	0	0	0	0	1	2	2	2	2	2	2	1	2	3	1	1	1	0	0	0	1	0	1	1	1	2	1	2	2	0	1	1	1	1	1	1	1	3
6084	17	8	0	1	0	1	0	0	0	0	0	0	0	1	2	2	1	3	2	2	3	4	3	1	1	0	0	0	0	1	0	0	1	0	3	3	2	3	1	1	1	1	1	0	0	0	3
6087	15	2	0	0	0	0	0	0	0	0	0	0	1	0	3	2	2	1	1	2	2	5	1	0	0	0	1	0	0	1	0	1	0	0	3	2	2	2	0	0	1	0	0	1	0	0	3
